# Supplementary material for: DNA methylation and gene expression changes in mouse pre- and post-implantation embryos generated by intracytoplasmic sperm injection with artificial oocyte activation
Source: Reprod Biol Endocrinol. 2021 Nov 4;19:163. doi: 10.1186/s12958-021-00845-7 (PMC8567642; doi:10.1186/s12958-021-00845-7)
Supplement: Supplementary file 7 — Additional file 7. [file 12958_2021_845_MOESM7_ESM.zip]

Archive with 2 entries (2 files):
- supl table.docx
- Table S4 DEGs.xlsx
