# Supplementary material for: DNA methylation and gene expression changes in mouse pre- and post-implantation embryos generated by intracytoplasmic sperm injection with artificial oocyte activation
Source: Reprod Biol Endocrinol. 2021 Nov 4;19:163. doi: 10.1186/s12958-021-00845-7 (PMC8567642; doi:10.1186/s12958-021-00845-7)
Supplement: Supplementary file 7 — Additional file 7. [file 12958_2021_845_MOESM7_ESM.zip › Table S4 DEGs.xlsx]

## Sheet: 133 DEGs ICSI-AOA vs ICSI
gene	gene_id	biotype	strand	locus	B_FPKM	A_FPKM	Fold change	log2(fold change)	p_value	Regulation	GeneID	Synonyms	dbXrefs	chromosome	map_location	description	pathway	GO-CC	GO-MF	GO-BP
Nsun5	ENSMUSG00000000916	protein_coding	+	chr5:135369952-135394546	23.4698	13.0343	1.80062	0.848496	0.009	up	100609	9830109N13Rik|AI326939|Nol1r|Wbscr20|Wbscr20a	MGI:MGI:2140844|Ensembl:ENSMUSG00000000916|Vega:OTTMUSG00000024361	5	5|5 G2	NOL1/NOP2/Sun domain family, member 5		GO:0005730(nucleolus)//GO:0005634(nucleus)	GO:0034807(4,5-dihydroxybenzo(a)pyrene methyltransferase activity)//GO:0043827(tRNA (adenine-57, 58-N(1)-) methyltransferase activity)//GO:0016274(protein-arginine N-methyltransferase activity)//GO:0008172(S-methyltransferase activity)//GO:0051995(Se-methyltransferase activity)//GO:0043777(cobalt-precorrin-7 C15-methyltransferase activity)//GO:0043803(hydroxyneurosporene-O-methyltransferase activ…	GO:0006364(rRNA processing)//GO:0070475(rRNA base methylation)//GO:0032259(methylation)
Pigq	ENSMUSG00000025728	protein_coding	-	chr17:25794570-25985706	12.543	0.0858934	146.03	7.19012	5e-05	up	14755	Gpi1|Gpi1h|Gpi1p|Gpih	MGI:MGI:1333114|Ensembl:ENSMUSG00000025728|Vega:OTTMUSG00000033060	17	17|17 B	phosphatidylinositol glycan anchor biosynthesis, class Q	mmu00563(Glycosylphosphatidylinositol(GPI)-anchor biosynthesis)//mmu01100(Metabolic pathways)	GO:0016020(membrane)//GO:0016021(integral component of membrane)//GO:0000506(glycosylphosphatidylinositol-N-acetylglucosaminyltransferase (GPI-GnT) complex)	GO:0016757(transferase activity, transferring glycosyl groups)//GO:0016740(transferase activity)//GO:0017176(phosphatidylinositol N-acetylglucosaminyltransferase activity)	GO:0006506(GPI anchor biosynthetic process)
Igf2r	ENSMUSG00000023830	protein_coding	-	chr17:12682405-12868143	17.9639	0.788379	22.7859	4.51007	0.00855	up	16004	AI661837|CD222|CI-MPR|M6P/IGF2R|Mpr300	MGI:MGI:96435|Ensembl:ENSMUSG00000023830|Vega:OTTMUSG00000034915	17	17 8.64 cM|17 A-C	insulin-like growth factor 2 receptor	mmu04142(Lysosome)//mmu04144(Endocytosis)	GO:0005641(nuclear envelope lumen)//GO:0005768(endosome)//GO:0005764(lysosome)//GO:0005769(early endosome)//GO:0005886(plasma membrane)//GO:0005802(trans-Golgi network)//GO:0030139(endocytic vesicle)//GO:0030140(trans-Golgi network transport vesicle)//GO:0016020(membrane)//GO:0048471(perinuclear region of cytoplasm)//GO:0005770(late endosome)//GO:0009986(cell surface)//GO:0070062(extracellular ex…	GO:0001972(retinoic acid binding)//GO:0001965(G-protein alpha-subunit binding)//GO:0051219(phosphoprotein binding)//GO:0005215(transporter activity)//GO:0042802(identical protein binding)//GO:0031995(insulin-like growth factor II binding)//GO:0004930(G-protein coupled receptor activity)//GO:0005520(insulin-like growth factor binding)//GO:0005537(mannose binding)//GO:0001948(glycoprotein binding)/…	GO:0032526(response to retinoic acid)//GO:0043065(positive regulation of apoptotic process)//GO:0001889(liver development)//GO:0006810(transport)//GO:0007186(G-protein coupled receptor signaling pathway)//GO:0042981(regulation of apoptotic process)
Tcp1	ENSMUSG00000068039	protein_coding	+	chr17:12911348-12940402	14.5448	1.03626	14.0358	3.81104	0.0005	up	21454	AI528772|CCT|Cct1|Ccta|TRic|Tcp-1|Tp63|c-cpn|p63	MGI:MGI:98535|Ensembl:ENSMUSG00000068039|Vega:OTTMUSG00000028087	17	17 8.72 cM|17 A3-B	t-complex protein 1		GO:0005832(chaperonin-containing T-complex)//GO:0043209(myelin sheath)//GO:0000792(heterochromatin)//GO:0005874(microtubule)//GO:0005815(microtubule organizing center)//GO:0001669(acrosomal vesicle)//GO:0005794(Golgi apparatus)//GO:0002199(zona pellucida receptor complex)//GO:0005813(centrosome)//GO:0070062(extracellular exosome)//GO:0005720(nuclear heterochromatin)//GO:0044297(cell body)//GO:000…	GO:0031625(ubiquitin protein ligase binding)//GO:0051082(unfolded protein binding)//GO:0005524(ATP binding)//GO:0000166(nucleotide binding)//GO:0044822(poly(A) RNA binding)//GO:0005515(protein binding)	GO:1904851(positive regulation of establishment of protein localization to telomere)//GO:1904871(positive regulation of protein localization to Cajal body)//GO:0032212(positive regulation of telomere maintenance via telomerase)//GO:0051973(positive regulation of telomerase activity)//GO:2000109(regulation of macrophage apoptotic process)//GO:0006457(protein folding)//GO:1904874(positive regulatio…
Tbc1d8	ENSMUSG00000003134	protein_coding	-	chr1:39367850-39478747	17.8971	11.4143	1.56795	0.648879	0.01395	up	54610	AD3|HBLP1|VRP	MGI:MGI:1927225|Ensembl:ENSMUSG00000003134|Vega:OTTMUSG00000050277	1	1|1 B	TBC1 domain family, member 8		GO:0005622(intracellular)//GO:0012505(endomembrane system)	GO:0005096(GTPase activator activity)//GO:0017137(Rab GTPase binding)	GO:0031338(regulation of vesicle fusion)//GO:0090630(activation of GTPase activity)//GO:0006886(intracellular protein transport)
2610002J02Rik	ENSMUSG00000073684	protein_coding	+	chr4:155249801-155256687	7.91508	1.10582	7.15767	2.83949	0.0008	up
Pcp2	ENSMUSG00000004630	protein_coding	-	chr8:3621550-3625545	27.5943	17.6087	1.56709	0.648084	0.03645	up	18545	L7|Pcp-2	MGI:MGI:97508|Ensembl:ENSMUSG00000004630|Vega:OTTMUSG00000032848	8	8 A1.1|8 1.92 cM	Purkinje cell protein 2 (L7)		GO:0043025(neuronal cell body)	GO:0030695(GTPase regulator activity)//GO:0005085(guanyl-nucleotide exchange factor activity)	GO:0016056(rhodopsin mediated signaling pathway)
Foxp1	ENSMUSG00000030067	protein_coding	-	chr6:98925337-99666797	11.9523	1.9823	6.02951	2.59204	0.00025	up	108655	3110052D19Rik|4932443N09Rik|AI461938|AW494214	MGI:MGI:1914004|Ensembl:ENSMUSG00000030067|Vega:OTTMUSG00000022717	6	6|6 E1	forkhead box P1		GO:0005634(nucleus)	GO:0000978(RNA polymerase II core promoter proximal region sequence-specific DNA binding)//GO:0003700(transcription factor activity, sequence-specific DNA binding)//GO:0043565(sequence-specific DNA binding)//GO:0003682(chromatin binding)//GO:0046982(protein heterodimerization activity)//GO:0003705(transcription factor activity, RNA polymerase II distal enhancer sequence-specific binding)//GO:0042…	GO:0072619(interleukin-21 secretion)//GO:0055007(cardiac muscle cell differentiation)//GO:2000727(positive regulation of cardiac muscle cell differentiation)//GO:0061470(T follicular helper cell differentiation)//GO:0000122(negative regulation of transcription from RNA polymerase II promoter)//GO:0060043(regulation of cardiac muscle cell proliferation)//GO:0007519(skeletal muscle tissue developme…
Dhx16	ENSMUSG00000024422	protein_coding	+	chr17:35879777-35892670	16.0007	3.17978	5.03199	2.33113	0.01025	up	69192	2410006N22Rik|DBP2|Ddx16|mKIAA0577	MGI:MGI:1916442|Ensembl:ENSMUSG00000024422|Vega:OTTMUSG00000037409	17	17|17 B3	DEAH (Asp-Glu-Ala-His) box polypeptide 16	mmu03040(Spliceosome)	GO:0005654(nucleoplasm)//GO:0005737(cytoplasm)//GO:0005681(spliceosomal complex)	GO:0044822(poly(A) RNA binding)//GO:0004004(ATP-dependent RNA helicase activity)//GO:0016887(ATPase activity)	GO:0000398(mRNA splicing, via spliceosome)
Gpr108	ENSMUSG00000005823	protein_coding	-	chr17:57234913-57247641	20.086	13.066	1.53727	0.620368	0.0335	up	78308	1810015L19Rik|AA589464|C79132|Lustr2	MGI:MGI:1925558|Ensembl:ENSMUSG00000005823	17	17|17 E1.1	G protein-coupled receptor 108		GO:0016020(membrane)//GO:0016021(integral component of membrane)//GO:0005575(cellular_component)	GO:0003674(molecular_function)	GO:0008150(biological_process)
Zfp428	ENSMUSG00000064264	protein_coding	+	chr7:24507005-24515682	10.3558	2.06332	5.01903	2.32741	0.00195	up	232969	2410005H09Rik|AV271806|AW047854|Znf428	MGI:MGI:1916463|Ensembl:ENSMUSG00000064264|Vega:OTTMUSG00000042105	7	7|7 A3	zinc finger protein 428			GO:0046872(metal ion binding)	GO:0008150(biological_process)
Vps26b	ENSMUSG00000031988	protein_coding	-	chr9:26999676-27030094	8.36847	2.33175	3.58892	1.84355	5e-05	up	69091	1810012I05Rik|2310075A12Rik|AI848392	MGI:MGI:1917656|Ensembl:ENSMUSG00000031988	9	9|9 A4	VPS26 retromer complex component B	mmu04144(Endocytosis)	GO:0005768(endosome)//GO:0030904(retromer complex)//GO:0005623(cell)//GO:0005770(late endosome)//GO:0005829(cytosol)//GO:0016020(membrane)//GO:0005622(intracellular)//GO:0005769(early endosome)//GO:0005737(cytoplasm)	GO:0008565(protein transporter activity)	GO:0042147(retrograde transport, endosome to Golgi)//GO:0006810(transport)//GO:0015031(protein transport)//GO:0006886(intracellular protein transport)
Aanat	ENSMUSG00000020804	protein_coding	+	chr11:116586431-116597680	16.8224	4.84181	3.47439	1.79676	0.0053	up	11298	AA-NAT|Nat-2|Nat4|Snat	MGI:MGI:1328365|Ensembl:ENSMUSG00000020804|Vega:OTTMUSG00000003949	11	11 81.43 cM|11 E2	arylalkylamine N-acetyltransferase	mmu00380(Tryptophan metabolism)//mmu01100(Metabolic pathways)	GO:0048471(perinuclear region of cytoplasm)//GO:0005737(cytoplasm)	GO:0004059(aralkylamine N-acetyltransferase activity)//GO:0004060(arylamine N-acetyltransferase activity)//GO:0008080(N-acetyltransferase activity)//GO:0016746(transferase activity, transferring acyl groups)//GO:0071889(14-3-3 protein binding)//GO:0016740(transferase activity)	GO:0007623(circadian rhythm)//GO:0009648(photoperiodism)//GO:0046688(response to copper ion)//GO:0014070(response to organic cyclic compound)//GO:0071320(cellular response to cAMP)//GO:0048511(rhythmic process)//GO:0034695(response to prostaglandin E)//GO:0032868(response to insulin)//GO:0010043(response to zinc ion)//GO:0006474(N-terminal protein amino acid acetylation)//GO:0030187(melatonin bio…
Rac3	ENSMUSG00000018012	protein_coding	+	chr11:120721469-120723969	8.79818	2.58832	3.39919	1.76519	0.0173	up	170758	Rac1B	MGI:MGI:2180784|Ensembl:ENSMUSG00000018012|Vega:OTTMUSG00000004093	11	11|11 E2	RAS-related C3 botulinum substrate 3	mmu04010(MAPK signaling pathway)//mmu04014(Ras signaling pathway)//mmu04015(Rap1 signaling pathway)//mmu04024(cAMP signaling pathway)//mmu04071(Sphingolipid signaling pathway)//mmu04310(Wnt signaling pathway)//mmu04360(Axon guidance)//mmu04370(VEGF signaling pathway)//mmu04510(Focal adhesion)//mmu04520(Adherens junction)//mmu04650(Natural killer cell mediated cytotoxicity)//mmu04662(B cell recept…	GO:0005886(plasma membrane)//GO:0048471(perinuclear region of cytoplasm)//GO:0043005(neuron projection)//GO:0016020(membrane)//GO:0071944(cell periphery)//GO:0012505(endomembrane system)//GO:0042995(cell projection)//GO:0005829(cytosol)//GO:0070062(extracellular exosome)//GO:0031941(filamentous actin)//GO:0030426(growth cone)//GO:0005856(cytoskeleton)//GO:0005737(cytoplasm)//GO:0043025(neuronal c…	GO:0000166(nucleotide binding)//GO:0048306(calcium-dependent protein binding)//GO:0005515(protein binding)//GO:0005525(GTP binding)//GO:0003924(GTPase activity)	GO:0031175(neuron projection development)//GO:0021894(cerebral cortex GABAergic interneuron development)//GO:0050905(neuromuscular process)//GO:0051932(synaptic transmission, GABAergic)//GO:0007264(small GTPase mediated signal transduction)//GO:0030031(cell projection assembly)//GO:1900026(positive regulation of substrate adhesion-dependent cell spreading)//GO:0014041(regulation of neuron maturat…
Dpp7	ENSMUSG00000026958	protein_coding	-	chr2:25352275-25356359	7.96961	2.36459	3.3704	1.75292	0.00365	up	83768	DPPII|Dpp2|QPP	MGI:MGI:1933213|Ensembl:ENSMUSG00000026958|Vega:OTTMUSG00000011997	2	2|2 A3	dipeptidylpeptidase 7		GO:0005764(lysosome)//GO:0070062(extracellular exosome)//GO:0005576(extracellular region)//GO:0005794(Golgi apparatus)//GO:0005829(cytosol)//GO:0043231(intracellular membrane-bounded organelle)//GO:0031410(cytoplasmic vesicle)//GO:0031982(vesicle)	GO:0008233(peptidase activity)//GO:0004177(aminopeptidase activity)//GO:0004185(serine-type carboxypeptidase activity)//GO:0008239(dipeptidyl-peptidase activity)//GO:0008236(serine-type peptidase activity)//GO:0016787(hydrolase activity)	GO:0006508(proteolysis)
Ubxn6	ENSMUSG00000019578	protein_coding	-	chr17:56040415-56075028	33.5361	17.7163	1.89295	0.920637	0.0045	up	66530	1200008L11Rik|2210415J11Rik|AU040909|Ubxd1|Ubxdc2	MGI:MGI:1913780|Ensembl:ENSMUSG00000019578|Vega:OTTMUSG00000033034	17	17|17 D	UBX domain protein 6	mmu04141(Protein processing in endoplasmic reticulum)	GO:0005634(nucleus)//GO:0005856(cytoskeleton)//GO:0005737(cytoplasm)//GO:0070062(extracellular exosome)
Fam101a	ENSMUSG00000037962	protein_coding	+	chr5:125003446-125012547	11.757	3.52712	3.33332	1.73696	0.01435	up	73121	3110032G18Rik|cfm|cfm2	MGI:MGI:1920371|Ensembl:ENSMUSG00000037962|Vega:OTTMUSG00000026841	5	5|5 F	family with sequence similarity 101, member A		GO:0032432(actin filament bundle)//GO:0005856(cytoskeleton)//GO:0005737(cytoplasm)	GO:0031005(filamin binding)	GO:0061572(actin filament bundle organization)//GO:1900158(negative regulation of bone mineralization involved in bone maturation)//GO:0061182(negative regulation of chondrocyte development)//GO:0048705(skeletal system morphogenesis)
Rffl	ENSMUSG00000020696	protein_coding	-	chr11:80880168-82871210	39.0961	27.2259	1.43599	0.522043	0.03585	up	67338	1700051E09Rik|4930516L10Rik|BG080975|Carp2	MGI:MGI:1914588|Ensembl:ENSMUSG00000020696|Vega:OTTMUSG00000000906	11	11|11 B5	ring finger and FYVE like domain containing protein		GO:0005768(endosome)//GO:0005886(plasma membrane)//GO:0010008(endosome membrane)//GO:0016020(membrane)//GO:0002947(tumor necrosis factor receptor superfamily complex)//GO:0016023(cytoplasmic, membrane-bounded vesicle)//GO:0005737(cytoplasm)	GO:0070740(tubulin-glutamic acid ligase activity)//GO:0008270(zinc ion binding)//GO:0070739(protein-glutamic acid ligase activity)//GO:0031625(ubiquitin protein ligase binding)//GO:0008766(UDP-N-acetylmuramoylalanyl-D-glutamyl-2,6-diaminopimelate-D-alanyl-D-alanine ligase activity)//GO:0019901(protein kinase binding)//GO:0070737(protein-glycine ligase activity, elongating)//GO:0018169(ribosomal S…	GO:0070936(protein K48-linked ubiquitination)//GO:0010762(regulation of fibroblast migration)//GO:2001271(negative regulation of cysteine-type endopeptidase activity involved in execution phase of apoptosis)//GO:1902042(negative regulation of extrinsic apoptotic signaling pathway via death domain receptors)//GO:0010804(negative regulation of tumor necrosis factor-mediated signaling pathway)//GO:1…
Gng13	ENSMUSG00000025739	protein_coding	+	chr17:25717170-25727419	13.1865	3.96017	3.32979	1.73543	0.0178	up	64337	1500031D04Rik|AB030194|Ggamma13	MGI:MGI:1925616|Ensembl:ENSMUSG00000025739|Vega:OTTMUSG00000035881	17	17|17 A3.3	guanine nucleotide binding protein (G protein), gamma 13	mmu04014(Ras signaling pathway)//mmu04062(Chemokine signaling pathway)//mmu04151(PI3K-Akt signaling pathway)//mmu04713(Circadian entrainment)//mmu04723(Retrograde endocannabinoid signaling)//mmu04724(Glutamatergic synapse)//mmu04725(Cholinergic synapse)//mmu04726(Serotonergic synapse)//mmu04727(GABAergic synapse)//mmu04728(Dopaminergic synapse)//mmu04740(Olfactory transduction)//mmu04742(Taste tr…	GO:0016020(membrane)//GO:0005886(plasma membrane)//GO:0005834(heterotrimeric G-protein complex)//GO:0030425(dendrite)	GO:0004871(signal transducer activity)//GO:0031681(G-protein beta-subunit binding)	GO:0050909(sensory perception of taste)//GO:0007186(G-protein coupled receptor signaling pathway)//GO:0007200(phospholipase C-activating G-protein coupled receptor signaling pathway)//GO:0007165(signal transduction)
Hmgb3	ENSMUSG00000015217	protein_coding	+	chrX:71555917-71560676	11.3325	3.44614	3.28846	1.71741	0.0156	up	15354	Hmg2a|Hmg4	MGI:MGI:1098219|Ensembl:ENSMUSG00000015217|Vega:OTTMUSG00000017794	X	X|X A1	high mobility group box 3		GO:0005634(nucleus)//GO:0005694(chromosome)//GO:0005737(cytoplasm)	GO:0003723(RNA binding)//GO:0003677(DNA binding)	GO:0045578(negative regulation of B cell differentiation)//GO:0002376(immune system process)//GO:0045087(innate immune response)//GO:0006351(transcription, DNA-templated)//GO:0045638(negative regulation of myeloid cell differentiation)//GO:0045596(negative regulation of cell differentiation)//GO:0006355(regulation of transcription, DNA-templated)
Dvl2	ENSMUSG00000020888	protein_coding	+	chr11:70000594-70015411	33.725	18.358	1.83707	0.877408	0.0106	up	13543	-	MGI:MGI:106613|Ensembl:ENSMUSG00000020888|Vega:OTTMUSG00000006016	11	11 B3|11 42.96 cM	dishevelled segment polarity protein 2	mmu04310(Wnt signaling pathway)//mmu04330(Notch signaling pathway)//mmu04390(Hippo signaling pathway)//mmu04550(Signaling pathways regulating pluripotency of stem cells)//mmu04916(Melanogenesis)//mmu05166(HTLV-I infection)//mmu05200(Pathways in cancer)//mmu05217(Basal cell carcinoma)	GO:0030136(clathrin-coated vesicle)//GO:0005886(plasma membrane)//GO:0016328(lateral plasma membrane)//GO:0005938(cell cortex)//GO:0016020(membrane)//GO:0005829(cytosol)//GO:0031410(cytoplasmic vesicle)//GO:0045177(apical part of cell)//GO:0005634(nucleus)//GO:0005856(cytoskeleton)//GO:0005737(cytoplasm)	GO:0019904(protein domain specific binding)//GO:0019901(protein kinase binding)//GO:0030674(protein binding, bridging)//GO:0042802(identical protein binding)//GO:0048365(Rac GTPase binding)//GO:0043621(protein self-association)//GO:0005515(protein binding)//GO:0005109(frizzled binding)	GO:0035567(non-canonical Wnt signaling pathway)//GO:0007379(segment specification)//GO:0001843(neural tube closure)//GO:0045893(positive regulation of transcription, DNA-templated)//GO:0007507(heart development)//GO:0043507(positive regulation of JUN kinase activity)//GO:0060070(canonical Wnt signaling pathway)//GO:0016055(Wnt signaling pathway)//GO:0006366(transcription from RNA polymerase II pr…
Pusl1	ENSMUSG00000051557	protein_coding	-	chr4:155869545-155891781	16.3213	4.98312	3.27533	1.71164	0.0123	up	433813	2810021I11Rik|AI853843|D18346	MGI:MGI:3047787|Ensembl:ENSMUSG00000051557|Vega:OTTMUSG00000010889	4	4 E2|4 87.66 cM	pseudouridylate synthase-like 1		GO:0043231(intracellular membrane-bounded organelle)	GO:0009982(pseudouridine synthase activity)//GO:0042300(beta-amyrin synthase activity)//GO:0003723(RNA binding)//GO:0016853(isomerase activity)//GO:0080011(baruol synthase activity)//GO:0034951(o-hydroxylaminobenzoate mutase activity)//GO:0042299(lupeol synthase activity)//GO:0034784(pivalyl-CoA mutase activity)	GO:0009451(RNA modification)//GO:0001522(pseudouridine synthesis)//GO:0008033(tRNA processing)
Numb	ENSMUSG00000021224	protein_coding	-	chr12:83794033-83921934	13.5398	8.57487	1.579	0.659015	0.0301	up	18222	Nb	MGI:MGI:107423|Ensembl:ENSMUSG00000021224|Vega:OTTMUSG00000031495	12	12|12 D3	numb homolog (Drosophila)	mmu04330(Notch signaling pathway)	GO:0030136(clathrin-coated vesicle)//GO:0005634(nucleus)//GO:0045177(apical part of cell)//GO:0005737(cytoplasm)//GO:0016020(membrane)//GO:0016323(basolateral plasma membrane)//GO:0005925(focal adhesion)//GO:0019897(extrinsic component of plasma membrane)//GO:0005769(early endosome)//GO:0016324(apical plasma membrane)//GO:0016023(cytoplasmic, membrane-bounded vesicle)	GO:0045296(cadherin binding)//GO:0005515(protein binding)//GO:0045294(alpha-catenin binding)//GO:0008013(beta-catenin binding)	GO:0007409(axonogenesis)//GO:0030862(positive regulation of polarized epithelial cell differentiation)//GO:0050769(positive regulation of neurogenesis)//GO:0021670(lateral ventricle development)//GO:0060487(lung epithelial cell differentiation)//GO:0007405(neuroblast proliferation)//GO:0030900(forebrain development)//GO:0034332(adherens junction organization)//GO:0045664(regulation of neuron diff…
Xrcc3	ENSMUSG00000021287	protein_coding	-	chr12:111758848-111813873	32.6604	21.8971	1.49154	0.576806	0.0318	up	74335	-	MGI:MGI:1921585|Ensembl:ENSMUSG00000021287|Vega:OTTMUSG00000027508	12	12|12 F1	X-ray repair complementing defective repair in Chinese hamster cells 3	mmu03440(Homologous recombination)	GO:0048471(perinuclear region of cytoplasm)//GO:0033063(Rad51B-Rad51C-Rad51D-XRCC2 complex)//GO:0005739(mitochondrion)//GO:0005657(replication fork)//GO:0005654(nucleoplasm)//GO:0033065(Rad51C-XRCC3 complex)//GO:0005634(nucleus)//GO:0005737(cytoplasm)	GO:0000150(recombinase activity)//GO:0005524(ATP binding)//GO:0008094(DNA-dependent ATPase activity)//GO:0000166(nucleotide binding)//GO:0004520(endodeoxyribonuclease activity)//GO:0003697(single-stranded DNA binding)//GO:0000400(four-way junction DNA binding)//GO:0008821(crossover junction endodeoxyribonuclease activity)//GO:0003677(DNA binding)//GO:0003690(double-stranded DNA binding)	GO:0007131(reciprocal meiotic recombination)//GO:0090267(positive regulation of mitotic cell cycle spindle assembly checkpoint)//GO:0000707(meiotic DNA recombinase assembly)//GO:0006974(cellular response to DNA damage stimulus)//GO:0042148(strand invasion)//GO:0006310(DNA recombination)//GO:0006312(mitotic recombination)//GO:0000724(double-strand break repair via homologous recombination)//GO:001…
Ndufb2	ENSMUSG00000002416	protein_coding	+	chr6:39573872-39725463	13.6799	4.26042	3.21093	1.68299	0.02	up	68198	1810011O01Rik|8kDa|AGGG|AI325567|CI-AGGG	MGI:MGI:1915448|Ensembl:ENSMUSG00000002416|Vega:OTTMUSG00000026896	6	6|6 B1	NADH dehydrogenase (ubiquinone) 1 beta subcomplex, 2	mmu00190(Oxidative phosphorylation)//mmu01100(Metabolic pathways)//mmu04932(Non-alcoholic fatty liver disease (NAFLD))//mmu05010(Alzheimer's disease)//mmu05012(Parkinson's disease)//mmu05016(Huntington's disease)	GO:0016020(membrane)//GO:0005743(mitochondrial inner membrane)//GO:0005739(mitochondrion)//GO:0005747(mitochondrial respiratory chain complex I)//GO:0070469(respiratory chain)	GO:0003674(molecular_function)	GO:0055114(oxidation-reduction process)//GO:0006810(transport)//GO:0008150(biological_process)
Ap3m1	ENSMUSG00000021824	protein_coding	-	chr14:20929432-21052508	89.6324	62.3038	1.43864	0.524701	0.0404	up	55946	1200013D09Rik|C78982|R75378	MGI:MGI:1929212|Ensembl:ENSMUSG00000021824|Vega:OTTMUSG00000033833	14	14 A3|14 11.58 cM	adaptor-related protein complex 3, mu 1 subunit	mmu04142(Lysosome)	GO:0030131(clathrin adaptor complex)//GO:1904115(axon cytoplasm)//GO:0016020(membrane)//GO:0005794(Golgi apparatus)//GO:0005765(lysosomal membrane)//GO:0031410(cytoplasmic vesicle)//GO:0005623(cell)//GO:0005622(intracellular)//GO:0030424(axon)	GO:0017137(Rab GTPase binding)	GO:0048490(anterograde synaptic vesicle transport)//GO:0016192(vesicle-mediated transport)//GO:0006886(intracellular protein transport)//GO:0006810(transport)//GO:0015031(protein transport)//GO:0008089(anterograde axonal transport)
Celsr3	ENSMUSG00000023473	protein_coding	+	chr9:108826319-108852963	15.0796	8.05687	1.87165	0.904312	0.00025	up	107934	Adgrc3|Fmi1|flamingo|mKIAA0812	MGI:MGI:1858236|Ensembl:ENSMUSG00000023473|Vega:OTTMUSG00000050676	9	9|9 F2	cadherin, EGF LAG seven-pass G-type receptor 3		GO:0016020(membrane)//GO:0005886(plasma membrane)//GO:0016021(integral component of membrane)	GO:0004871(signal transducer activity)//GO:0004930(G-protein coupled receptor activity)//GO:0005509(calcium ion binding)//GO:0004888(transmembrane signaling receptor activity)	GO:0042384(cilium assembly)//GO:0032880(regulation of protein localization)//GO:0036515(serotonergic neuron axon guidance)//GO:0007156(homophilic cell adhesion via plasma membrane adhesion molecules)//GO:0007155(cell adhesion)//GO:0007413(axonal fasciculation)//GO:1904938(planar cell polarity pathway involved in axon guidance)//GO:0001764(neuron migration)//GO:0007166(cell surface receptor signal…
Ubtf	ENSMUSG00000020923	protein_coding	-	chr11:102304559-102319742	9.31729	3.10777	2.99806	1.58403	0.00285	up	21429	A930005G04Rik|NOR-90|Tcfubf|UBF|UBF-1|UBF1	MGI:MGI:98512|Ensembl:ENSMUSG00000020923|Vega:OTTMUSG00000002765	11	11|11 D	upstream binding transcription factor, RNA polymerase I		GO:0005634(nucleus)//GO:0001650(fibrillar center)//GO:0005730(nucleolus)	GO:0001164(RNA polymerase I CORE element sequence-specific DNA binding)//GO:0005515(protein binding)//GO:0001165(RNA polymerase I upstream control element sequence-specific DNA binding)//GO:0003677(DNA binding)//GO:0044822(poly(A) RNA binding)	GO:0006362(transcription elongation from RNA polymerase I promoter)//GO:0000183(chromatin silencing at rDNA)//GO:0006351(transcription, DNA-templated)//GO:0006355(regulation of transcription, DNA-templated)//GO:0045943(positive regulation of transcription from RNA polymerase I promoter)
Thoc1	ENSMUSG00000024287	protein_coding	+	chr18:9958179-10045119	17.4951	10.426	1.67803	0.746766	0.0074	up	225160	3110002N20Rik|AW107452|NMP-84	MGI:MGI:1919668|Ensembl:ENSMUSG00000024287	18	18|18 A1	THO complex 1	mmu03013(RNA transport)//mmu03040(Spliceosome)	GO:0000346(transcription export complex)//GO:0000445(THO complex part of transcription export complex)//GO:0000347(THO complex)//GO:0045171(intercellular bridge)//GO:0000784(nuclear chromosome, telomeric region)//GO:0005654(nucleoplasm)//GO:0005634(nucleus)//GO:0005737(cytoplasm)	GO:0003723(RNA binding)//GO:0005515(protein binding)//GO:0003677(DNA binding)	GO:0006406(mRNA export from nucleus)//GO:2000002(negative regulation of DNA damage checkpoint)//GO:0008380(RNA splicing)//GO:0051028(mRNA transport)//GO:0000018(regulation of DNA recombination)//GO:0048297(negative regulation of isotype switching to IgA isotypes)//GO:0046784(viral mRNA export from host cell nucleus)//GO:0006351(transcription, DNA-templated)//GO:0032786(positive regulation of DNA-…
Arhgap22	ENSMUSG00000063506	protein_coding	+	chr14:33214025-33370143	8.92772	3.26356	2.73557	1.45184	0.03525	up	239027	B230341L19Rik|RHOGAP2|p68RacGAP	MGI:MGI:2443418|Ensembl:ENSMUSG00000063506|Vega:OTTMUSG00000023066	14	14|14 B	Rho GTPase activating protein 22		GO:0005634(nucleus)//GO:0005925(focal adhesion)//GO:0005737(cytoplasm)	GO:0003674(molecular_function)//GO:0005096(GTPase activator activity)	GO:0006351(transcription, DNA-templated)//GO:0030154(cell differentiation)//GO:0007275(multicellular organism development)//GO:0006355(regulation of transcription, DNA-templated)//GO:0001525(angiogenesis)//GO:0007165(signal transduction)
Minpp1	ENSMUSG00000024896	protein_coding	+	chr19:32485768-32515663	9.91244	6.17627	1.60492	0.682504	0.0361	up	17330	AA408516	MGI:MGI:1336159|Ensembl:ENSMUSG00000024896	19	19 C1|19 27.25 cM	multiple inositol polyphosphate histidine phosphatase 1	mmu00010(Glycolysis / Gluconeogenesis)//mmu00562(Inositol phosphate metabolism)//mmu01100(Metabolic pathways)	GO:0005783(endoplasmic reticulum)//GO:0016020(membrane)//GO:0005886(plasma membrane)//GO:0070062(extracellular exosome)	GO:0003993(acid phosphatase activity)//GO:0004446(inositol-hexakisphosphate phosphatase activity)//GO:0034417(bisphosphoglycerate 3-phosphatase activity)//GO:0030351(inositol-1,3,4,5,6-pentakisphosphate 3-phosphatase activity)//GO:0030352(inositol-1,4,5,6-tetrakisphosphate 6-phosphatase activity)//GO:0052826(inositol hexakisphosphate 2-phosphatase activity)//GO:0016791(phosphatase activity)//GO:0…
0610010K14Rik	ENSMUSG00000020831	protein_coding	-	chr11:70235205-70239842	8.44491	3.25493	2.59451	1.37546	0.01165	up	104457	1110020A23Rik|AL033328|AU045833|Bap18	MGI:MGI:1915609|Ensembl:ENSMUSG00000020831|Vega:OTTMUSG00000006039	11	11|11 B3	RIKEN cDNA 0610010K14 gene		GO:0005654(nucleoplasm)//GO:0005634(nucleus)//GO:0071339(MLL1 complex)//GO:0005737(cytoplasm)//GO:0016589(NURF complex)	GO:0003674(molecular_function)//GO:0003677(DNA binding)	GO:0016568(chromatin modification)//GO:0008150(biological_process)
Fuom	ENSMUSG00000025466	protein_coding	-	chr7:140093394-140102441	783.479	498.965	1.57021	0.650955	0.007	up	69064	Fucu|Le51	MGI:MGI:1916314|Ensembl:ENSMUSG00000025466|Vega:OTTMUSG00000027343	7	7|7 F4	fucose mutarotase		GO:0005575(cellular_component)	GO:0016853(isomerase activity)//GO:0042806(fucose binding)//GO:0016857(racemase and epimerase activity, acting on carbohydrates and derivatives)//GO:0048029(monosaccharide binding)	GO:0005996(monosaccharide metabolic process)//GO:0060180(female mating behavior)//GO:0036065(fucosylation)//GO:0045665(negative regulation of neuron differentiation)//GO:0006004(fucose metabolic process)
Ikbkg	ENSMUSG00000004221	protein_coding	+	chrX:74393289-74453854	9.22832	3.69148	2.4999	1.32187	0.02375	up	16151	1110037D23Rik|AI848108|AI851264|AW124339|IKK[g]|NEMO	MGI:MGI:1338074|Ensembl:ENSMUSG00000004221|Vega:OTTMUSG00000017732	X	X|X A7.3	inhibitor of kappaB kinase gamma	mmu04010(MAPK signaling pathway)//mmu04014(Ras signaling pathway)//mmu04062(Chemokine signaling pathway)//mmu04064(NF-kappa B signaling pathway)//mmu04151(PI3K-Akt signaling pathway)//mmu04210(Apoptosis)//mmu04380(Osteoclast differentiation)//mmu04620(Toll-like receptor signaling pathway)//mmu04621(NOD-like receptor signaling pathway)//mmu04622(RIG-I-like receptor signaling pathway)//mmu04623(Cyt…	GO:0000151(ubiquitin ligase complex)//GO:0072686(mitotic spindle)//GO:0005829(cytosol)//GO:0008385(IkappaB kinase complex)//GO:0005622(intracellular)//GO:0005634(nucleus)//GO:0005737(cytoplasm)//GO:0000922(spindle pole)	GO:1990450(linear polyubiquitin binding)//GO:0042975(peroxisome proliferator activated receptor binding)//GO:0019904(protein domain specific binding)//GO:0042803(protein homodimerization activity)//GO:0046982(protein heterodimerization activity)//GO:0070530(K63-linked polyubiquitin binding)//GO:0046872(metal ion binding)//GO:0005515(protein binding)//GO:0031625(ubiquitin protein ligase binding)	GO:1902236(negative regulation of endoplasmic reticulum stress-induced intrinsic apoptotic signaling pathway)//GO:0043123(positive regulation of I-kappaB kinase/NF-kappaB signaling)//GO:0006974(cellular response to DNA damage stimulus)//GO:0010628(positive regulation of gene expression)//GO:0006351(transcription, DNA-templated)//GO:0006355(regulation of transcription, DNA-templated)//GO:0045944(p…
Entpd8	ENSMUSG00000036813	protein_coding	+	chr2:25080303-25095149	8.10988	3.27208	2.4785	1.30947	0.0167	up	72090	-	MGI:MGI:1919340|Ensembl:ENSMUSG00000036813|Vega:OTTMUSG00000011776	2	2|2 A3	ectonucleoside triphosphate diphosphohydrolase 8	mmu00230(Purine metabolism)//mmu00240(Pyrimidine metabolism)//mmu05169(Epstein-Barr virus infection)	GO:0016020(membrane)//GO:0005886(plasma membrane)//GO:0016021(integral component of membrane)	GO:0017111(nucleoside-triphosphatase activity)//GO:0005524(ATP binding)//GO:0000166(nucleotide binding)//GO:0017110(nucleoside-diphosphatase activity)//GO:0046872(metal ion binding)//GO:0016787(hydrolase activity)	GO:0009133(nucleoside diphosphate biosynthetic process)//GO:0009124(nucleoside monophosphate biosynthetic process)
Ccs	ENSMUSG00000034108	protein_coding	-	chr19:4825365-4839322	14.0168	5.74212	2.44105	1.2875	0.00895	up	12460	Ccsd	MGI:MGI:1333783|Ensembl:ENSMUSG00000034108	19	19 A|19 4.11 cM	copper chaperone for superoxide dismutase	mmu05014(Amyotrophic lateral sclerosis (ALS))	GO:0005634(nucleus)//GO:0005737(cytoplasm)	GO:0008270(zinc ion binding)//GO:0004784(superoxide dismutase activity)//GO:0005507(copper ion binding)//GO:0019899(enzyme binding)//GO:0046872(metal ion binding)//GO:0016532(superoxide dismutase copper chaperone activity)	GO:0030001(metal ion transport)//GO:0055114(oxidation-reduction process)//GO:0019430(removal of superoxide radicals)//GO:0006801(superoxide metabolic process)//GO:0051353(positive regulation of oxidoreductase activity)
Acsm3	ENSMUSG00000030935	protein_coding	+	chr7:119760922-119848943	10.0456	4.11917	2.43873	1.28613	0.01595	up	20216	Sa|Sah	MGI:MGI:99538|Ensembl:ENSMUSG00000030935|Vega:OTTMUSG00000025655	7	7|7 F3	acyl-CoA synthetase medium-chain family member 3	mmu00650(Butanoate metabolism)//mmu01100(Metabolic pathways)	GO:0005739(mitochondrion)//GO:0005759(mitochondrial matrix)	GO:0005524(ATP binding)//GO:0015645(fatty acid ligase activity)//GO:0000166(nucleotide binding)//GO:0016874(ligase activity)//GO:0047760(butyrate-CoA ligase activity)//GO:0003824(catalytic activity)//GO:0046872(metal ion binding)	GO:0006629(lipid metabolic process)//GO:0008152(metabolic process)//GO:0006631(fatty acid metabolic process)//GO:0006633(fatty acid biosynthetic process)
Tbc1d20	ENSMUSG00000027465	protein_coding	+	chr2:152293827-152313996	13.1827	6.62401	1.99014	0.992872	0.0369	up	67231	1110028I04Rik|2810442O16Rik|AI414693|bs	MGI:MGI:1914481|Ensembl:ENSMUSG00000027465|Vega:OTTMUSG00000015833	2	2|2 H1	TBC1 domain family, member 20		GO:0016021(integral component of membrane)//GO:0031965(nuclear membrane)//GO:0016020(membrane)//GO:0005789(endoplasmic reticulum membrane)//GO:0030173(integral component of Golgi membrane)//GO:0005783(endoplasmic reticulum)	GO:0005096(GTPase activator activity)//GO:0017137(Rab GTPase binding)	GO:0034389(lipid particle organization)//GO:1902953(positive regulation of ER to Golgi vesicle-mediated transport)//GO:0044829(positive regulation by host of viral genome replication)//GO:0008584(male gonad development)//GO:0070309(lens fiber cell morphogenesis)//GO:0002088(lens development in camera-type eye)//GO:0007283(spermatogenesis)//GO:0019068(virion assembly)//GO:0072520(seminiferous tubu…
Ccdc39	ENSMUSG00000027676	protein_coding	-	chr3:33799954-33844310	22.9031	13.6395	1.67917	0.747752	0.0036	up	51938	4921507O14Rik|AI447426|AI844750|D3Ertd789e|b2b1304Clo|b2b1735Clo|b2b2025.1Clo	MGI:MGI:1289263|Ensembl:ENSMUSG00000027676|Vega:OTTMUSG00000026483	3	3|3 A3	coiled-coil domain containing 39		GO:0005929(cilium)//GO:0042995(cell projection)//GO:0005856(cytoskeleton)//GO:0005737(cytoplasm)//GO:0005930(axoneme)	GO:0003674(molecular_function)	GO:0060285(cilium-dependent cell motility)//GO:0007507(heart development)//GO:0030317(sperm motility)//GO:0036159(inner dynein arm assembly)//GO:0071910(determination of liver left/right asymmetry)//GO:0003341(cilium movement)//GO:0001947(heart looping)//GO:0070286(axonemal dynein complex assembly)//GO:0035469(determination of pancreatic left/right asymmetry)//GO:0071907(determination of digestiv…
Exosc9	ENSMUSG00000027714	protein_coding	+	chr3:36065978-36800359	136.742	85.2184	1.60461	0.682221	0.03225	up	50911	PM/Scl-75|Pmscl1|RRP45|p5|p6	MGI:MGI:1355319|Ensembl:ENSMUSG00000027714|Vega:OTTMUSG00000002113	3	3|3 B	exosome component 9	mmu03018(RNA degradation)	GO:0070062(extracellular exosome)//GO:0000176(nuclear exosome (RNase complex))//GO:0000177(cytoplasmic exosome (RNase complex))//GO:0000228(nuclear chromosome)//GO:0005737(cytoplasm)//GO:0005730(nucleolus)//GO:0005654(nucleoplasm)//GO:0005634(nucleus)//GO:0000178(exosome (RNase complex))	GO:0001102(RNA polymerase II activating transcription factor binding)//GO:0017091(AU-rich element binding)//GO:0003723(RNA binding)//GO:0004527(exonuclease activity)//GO:0044822(poly(A) RNA binding)//GO:0004518(nuclease activity)//GO:0016787(hydrolase activity)	GO:0034475(U4 snRNA 3'-end processing)//GO:0034473(U1 snRNA 3'-end processing)//GO:0071028(nuclear mRNA surveillance)//GO:0006396(RNA processing)//GO:0000956(nuclear-transcribed mRNA catabolic process)//GO:0030307(positive regulation of cell growth)//GO:0071042(nuclear polyadenylation-dependent mRNA catabolic process)//GO:0034427(nuclear-transcribed mRNA catabolic process, exonucleolytic, 3'-5')/…
Wnt2b	ENSMUSG00000027840	protein_coding	-	chr3:104944804-104961709	22.2931	15.2367	1.46312	0.549046	0.0318	up	22414	Wnt13	MGI:MGI:1261834|Ensembl:ENSMUSG00000027840|Vega:OTTMUSG00000053152	3	3 F2.2|3 45.88 cM	wingless-type MMTV integration site family, member 2B	mmu04310(Wnt signaling pathway)//mmu04340(Hedgehog signaling pathway)//mmu04390(Hippo signaling pathway)//mmu04550(Signaling pathways regulating pluripotency of stem cells)//mmu04916(Melanogenesis)//mmu05166(HTLV-I infection)//mmu05200(Pathways in cancer)//mmu05205(Proteoglycans in cancer)//mmu05217(Basal cell carcinoma)	GO:0005578(proteinaceous extracellular matrix)//GO:0005576(extracellular region)//GO:0005615(extracellular space)	GO:0005102(receptor binding)//GO:0005515(protein binding)//GO:0005109(frizzled binding)	GO:0090190(positive regulation of branching involved in ureteric bud morphogenesis)//GO:0007267(cell-cell signaling)//GO:0009887(organ morphogenesis)//GO:0060638(mesenchymal-epithelial cell signaling)//GO:0016055(Wnt signaling pathway)//GO:0045165(cell fate commitment)//GO:0090263(positive regulation of canonical Wnt signaling pathway)//GO:0071425(hematopoietic stem cell proliferation)//GO:006007…
Cap1	ENSMUSG00000028656	protein_coding	-	chr4:122836241-122886056	24.1319	13.7527	1.7547	0.811227	0.03415	up	12331	-	MGI:MGI:88262|Ensembl:ENSMUSG00000028656|Vega:OTTMUSG00000008872	4	4|4 D1	CAP, adenylate cyclase-associated protein 1 (yeast)		GO:0005886(plasma membrane)//GO:0070062(extracellular exosome)//GO:0016020(membrane)//GO:0005737(cytoplasm)//GO:0030864(cortical actin cytoskeleton)//GO:0005925(focal adhesion)	GO:0005515(protein binding)//GO:0003779(actin binding)//GO:0008179(adenylate cyclase binding)	GO:0000902(cell morphogenesis)//GO:0006898(receptor-mediated endocytosis)//GO:0008154(actin polymerization or depolymerization)//GO:0045761(regulation of adenylate cyclase activity)//GO:0007163(establishment or maintenance of cell polarity)//GO:0007010(cytoskeleton organization)//GO:0001667(ameboidal-type cell migration)//GO:0030036(actin cytoskeleton organization)//GO:0007165(signal transduction)
Tmem234	ENSMUSG00000028797	protein_coding	+	chr4:129600667-129624092	8.77454	5.01484	1.74972	0.80712	0.03125	up	76799	1500002D11Rik|2510006D16Rik|4933407D05Rik	MGI:MGI:1924049|Ensembl:ENSMUSG00000028797|Vega:OTTMUSG00000009510	4	4|4 D2.3	transmembrane protein 234		GO:0016020(membrane)//GO:0016021(integral component of membrane)//GO:0005575(cellular_component)	GO:0003674(molecular_function)	GO:0008150(biological_process)
Mrpl33	ENSMUSG00000029142	protein_coding	+	chr5:31596934-32084962	44.0604	22.2046	1.98429	0.988624	0.00565	up	66845	0610009M10Rik|L33mt|MRP-L33	MGI:MGI:2137225|Ensembl:ENSMUSG00000106918|Vega:OTTMUSG00000028300	5	5|5 B1	mitochondrial ribosomal protein L33	mmu03010(Ribosome)	GO:0030529(intracellular ribonucleoprotein complex)//GO:0005622(intracellular)//GO:0005739(mitochondrion)//GO:0005840(ribosome)//GO:0005762(mitochondrial large ribosomal subunit)	GO:0003735(structural constituent of ribosome)	GO:0006412(translation)
Gnpda2	ENSMUSG00000029209	protein_coding	-	chr5:69556923-69592337	9.51974	5.18768	1.83507	0.875832	0.02185	up	67980	4921523I18Rik|4933412A11Rik|BB189630|GNPDA|Gnp2|Sb52|mKIAA4008	MGI:MGI:1915230|Ensembl:ENSMUSG00000029209|Vega:OTTMUSG00000027748	5	5|5 D	glucosamine-6-phosphate deaminase 2	mmu00520(Amino sugar and nucleotide sugar metabolism)//mmu01100(Metabolic pathways)	GO:0005634(nucleus)//GO:0005737(cytoplasm)	GO:0004342(glucosamine-6-phosphate deaminase activity)//GO:0016787(hydrolase activity)	GO:0006046(N-acetylglucosamine catabolic process)//GO:0005975(carbohydrate metabolic process)//GO:0019262(N-acetylneuraminate catabolic process)//GO:0006044(N-acetylglucosamine metabolic process)//GO:0006048(UDP-N-acetylglucosamine biosynthetic process)
Fam69a	ENSMUSG00000029270	protein_coding	-	chr5:107900501-107987085	49.038	31.6546	1.54916	0.631483	0.0154	up	67266	2900024C23Rik|AI315274	MGI:MGI:1914516|Ensembl:ENSMUSG00000029270|Vega:OTTMUSG00000028903	5	5|5 E5	family with sequence similarity 69, member A		GO:0005783(endoplasmic reticulum)//GO:0016020(membrane)//GO:0016021(integral component of membrane)//GO:0005575(cellular_component)	GO:0005515(protein binding)	GO:0008150(biological_process)
Nfe2l3	ENSMUSG00000029832	protein_coding	+	chr6:51432669-51458768	40.9041	28.3223	1.44424	0.530306	0.0423	up	18025	Nrf3	MGI:MGI:1339958|Ensembl:ENSMUSG00000029832|Vega:OTTMUSG00000034271	6	6 B3|6 24.84 cM	nuclear factor, erythroid derived 2, like 3		GO:0005634(nucleus)//GO:0005737(cytoplasm)	GO:0003700(transcription factor activity, sequence-specific DNA binding)//GO:0043565(sequence-specific DNA binding)//GO:0000978(RNA polymerase II core promoter proximal region sequence-specific DNA binding)//GO:0003677(DNA binding)//GO:0001078(transcriptional repressor activity, RNA polymerase II core promoter proximal region sequence-specific binding)	GO:0006357(regulation of transcription from RNA polymerase II promoter)//GO:0006351(transcription, DNA-templated)//GO:0006355(regulation of transcription, DNA-templated)//GO:0000122(negative regulation of transcription from RNA polymerase II promoter)//GO:0045893(positive regulation of transcription, DNA-templated)
Flad1	ENSMUSG00000042642	protein_coding	-	chr3:89400987-89411870	14.2427	5.97829	2.38241	1.25242	0.0118	up	319945	A930017E24Rik|Pp591	MGI:MGI:2443030|Ensembl:ENSMUSG00000042642|Vega:OTTMUSG00000021943	3	3|3 F1	flavin adenine dinucleotide synthetase 1	mmu00740(Riboflavin metabolism)//mmu01100(Metabolic pathways)	GO:0005886(plasma membrane)//GO:0005737(cytoplasm)	GO:0005524(ATP binding)//GO:0000166(nucleotide binding)//GO:0003919(FMN adenylyltransferase activity)//GO:0003824(catalytic activity)//GO:0016740(transferase activity)//GO:0016779(nucleotidyltransferase activity)	GO:0006747(FAD biosynthetic process)//GO:0008152(metabolic process)
Nek8	ENSMUSG00000017405	protein_coding	-	chr11:78166105-78176675	9.2063	3.8655	2.38165	1.25196	0.0333	up	140859	4632401F23Rik|b2b1449Clo|jck	MGI:MGI:1890646|Ensembl:ENSMUSG00000017405|Vega:OTTMUSG00000000109	11	11 B5|11 46.74 cM	NIMA (never in mitosis gene a)-related expressed kinase 8		GO:0097543(ciliary inversin compartment)//GO:0005929(cilium)//GO:0042995(cell projection)//GO:0097546(ciliary base)//GO:0072372(primary cilium)//GO:0005856(cytoskeleton)//GO:0005737(cytoplasm)	GO:0004674(protein serine/threonine kinase activity)//GO:0004672(protein kinase activity)//GO:0000166(nucleotide binding)//GO:0016301(kinase activity)//GO:0046872(metal ion binding)//GO:0005515(protein binding)//GO:0005524(ATP binding)//GO:0016740(transferase activity)	GO:0035330(regulation of hippo signaling)//GO:0007507(heart development)//GO:0009887(organ morphogenesis)//GO:0006468(protein phosphorylation)//GO:0016310(phosphorylation)//GO:0007368(determination of left/right symmetry)
Bcat2	ENSMUSG00000030826	protein_coding	+	chr7:45567794-45589710	60.6089	39.7086	1.52634	0.610077	0.0135	up	12036	Bcat-2|Eca40	MGI:MGI:1276534|Ensembl:ENSMUSG00000030826|Ensembl:ENSMUSG00000109075	7	7 B4|7 29.36 cM	branched chain aminotransferase 2, mitochondrial	mmu00270(Cysteine and methionine metabolism)//mmu00280(Valine, leucine and isoleucine degradation)//mmu00290(Valine, leucine and isoleucine biosynthesis)//mmu00770(Pantothenate and CoA biosynthesis)//mmu01100(Metabolic pathways)//mmu01210(2-Oxocarboxylic acid metabolism)//mmu01230(Biosynthesis of amino acids)	GO:0005739(mitochondrion)//GO:0005634(nucleus)//GO:0005737(cytoplasm)	GO:0052654(L-leucine transaminase activity)//GO:0030170(pyridoxal phosphate binding)//GO:0052655(L-valine transaminase activity)//GO:0004084(branched-chain-amino-acid transaminase activity)//GO:0008483(transaminase activity)//GO:0052656(L-isoleucine transaminase activity)//GO:0003824(catalytic activity)//GO:0016740(transferase activity)	GO:0008652(cellular amino acid biosynthetic process)//GO:0008152(metabolic process)//GO:0009098(leucine biosynthetic process)//GO:0009082(branched-chain amino acid biosynthetic process)//GO:0009083(branched-chain amino acid catabolic process)//GO:0006549(isoleucine metabolic process)//GO:0009081(branched-chain amino acid metabolic process)//GO:0006573(valine metabolic process)//GO:0006551(leucine…
Rps12	ENSMUSG00000061983	protein_coding	-	chr10:23785210-23787195	20.9179	8.94708	2.33796	1.22525	0.0436	up	20042	-	MGI:MGI:98105|Ensembl:ENSMUSG00000061983	10	10|10 A3	ribosomal protein S12	mmu03010(Ribosome)	GO:0016020(membrane)//GO:0022627(cytosolic small ribosomal subunit)//GO:0022625(cytosolic large ribosomal subunit)	GO:0044822(poly(A) RNA binding)//GO:0003735(structural constituent of ribosome)
Oraov1	ENSMUSG00000031072	protein_coding	+	chr7:144915099-144939869	66.275	38.2399	1.73314	0.793385	0.00345	up	72284	2210010N10Rik|TAOS1	MGI:MGI:1919534|Ensembl:ENSMUSG00000031072|Vega:OTTMUSG00000026017	7	7|7 F5	oral cancer overexpressed 1		GO:0035861(site of double-strand break)//GO:0030896(checkpoint clamp complex)	GO:0003674(molecular_function)	GO:0031573(intra-S DNA damage checkpoint)//GO:0044778(meiotic DNA integrity checkpoint)//GO:0006289(nucleotide-excision repair)//GO:0033314(mitotic DNA replication checkpoint)//GO:0000724(double-strand break repair via homologous recombination)
Angpt2	ENSMUSG00000031465	protein_coding	-	chr8:18595130-18803189	15.9573	9.55385	1.67025	0.740065	0.0203	up	11601	Agpt2|Ang-2|Ang2	MGI:MGI:1202890|Ensembl:ENSMUSG00000031465|Vega:OTTMUSG00000036075	8	8 A1.3|8 10.3 cM	angiopoietin 2	mmu04014(Ras signaling pathway)//mmu04015(Rap1 signaling pathway)//mmu04066(HIF-1 signaling pathway)//mmu04151(PI3K-Akt signaling pathway)	GO:0042995(cell projection)//GO:0005886(plasma membrane)//GO:0005634(nucleus)//GO:0005576(extracellular region)//GO:0005615(extracellular space)	GO:0030971(receptor tyrosine kinase binding)//GO:0005515(protein binding)//GO:0046872(metal ion binding)//GO:0005172(vascular endothelial growth factor receptor binding)	GO:0045765(regulation of angiogenesis)//GO:0007169(transmembrane receptor protein tyrosine kinase signaling pathway)//GO:0045766(positive regulation of angiogenesis)//GO:0050928(negative regulation of positive chemotaxis)//GO:0030154(cell differentiation)//GO:0048014(Tie signaling pathway)//GO:0010812(negative regulation of cell-substrate adhesion)//GO:0072012(glomerulus vasculature development)/…
Adcy7	ENSMUSG00000031659	protein_coding	+	chr8:88272402-88329962	7.87608	3.94404	1.99696	0.997803	0.00085	up	11513	AA407758	MGI:MGI:102891|Ensembl:ENSMUSG00000031659	8	8 C3|8 43.06 cM	adenylate cyclase 7	mmu00230(Purine metabolism)//mmu04015(Rap1 signaling pathway)//mmu04020(Calcium signaling pathway)//mmu04022(cGMP-PKG signaling pathway)//mmu04024(cAMP signaling pathway)//mmu04062(Chemokine signaling pathway)//mmu04072(Phospholipase D signaling pathway)//mmu04114(Oocyte meiosis)//mmu04211(Longevity regulating pathway - mammal)//mmu04213(Longevity regulating pathway - multiple species)//mmu04261(…	GO:0016020(membrane)//GO:0005886(plasma membrane)//GO:0016021(integral component of membrane)	GO:0005524(ATP binding)//GO:0016849(phosphorus-oxygen lyase activity)//GO:0016829(lyase activity)//GO:0000166(nucleotide binding)//GO:0004016(adenylate cyclase activity)//GO:0046872(metal ion binding)	GO:0009190(cyclic nucleotide biosynthetic process)//GO:0007189(adenylate cyclase-activating G-protein coupled receptor signaling pathway)//GO:0019933(cAMP-mediated signaling)//GO:0006171(cAMP biosynthetic process)//GO:0007190(activation of adenylate cyclase activity)//GO:0030819(positive regulation of cAMP biosynthetic process)//GO:0007193(adenylate cyclase-inhibiting G-protein coupled receptor s…
Tlcd1	ENSMUSG00000019437	protein_coding	+	chr11:78176710-78183584	19.5452	8.63543	2.26338	1.17848	0.0062	up	68385	-	MGI:MGI:1915572|Ensembl:ENSMUSG00000019437|Vega:OTTMUSG00000000096	11	11|11 B5	TLC domain containing 1		GO:0016020(membrane)//GO:0005886(plasma membrane)//GO:0005575(cellular_component)//GO:0016021(integral component of membrane)	GO:0003674(molecular_function)	GO:0008150(biological_process)
Ppp2r1b	ENSMUSG00000032058	protein_coding	+	chr9:50845300-51009073	35.8805	24.481	1.46565	0.551538	0.024	up	73699	2410091N08Rik|AI790395	MGI:MGI:1920949|Ensembl:ENSMUSG00000032058|Vega:OTTMUSG00000037681	9	9|9 A5.3	protein phosphatase 2, regulatory subunit A, beta	mmu03015(mRNA surveillance pathway)//mmu04071(Sphingolipid signaling pathway)//mmu04114(Oocyte meiosis)//mmu04151(PI3K-Akt signaling pathway)//mmu04152(AMPK signaling pathway)//mmu04261(Adrenergic signaling in cardiomyocytes)//mmu04350(TGF-beta signaling pathway)//mmu04390(Hippo signaling pathway)//mmu04530(Tight junction)//mmu04728(Dopaminergic synapse)//mmu04730(Long-term depression)//mmu05142(…	GO:0045121(membrane raft)//GO:0070062(extracellular exosome)	GO:0008601(protein phosphatase type 2A regulator activity)//GO:0005515(protein binding)	GO:0006461(protein complex assembly)//GO:0060561(apoptotic process involved in morphogenesis)//GO:2001241(positive regulation of extrinsic apoptotic signaling pathway in absence of ligand)
Fbxl2	ENSMUSG00000032507	protein_coding	-	chr9:113930933-114046191	36.8209	25.2954	1.45564	0.541651	0.03425	up	72179	2810423A21Rik|Fbl3	MGI:MGI:1919429|Ensembl:ENSMUSG00000032507|Vega:OTTMUSG00000031906	9	9|9 F3	F-box and leucine-rich repeat protein 2		GO:0016020(membrane)//GO:0019005(SCF ubiquitin ligase complex)	GO:0004842(ubiquitin-protein transferase activity)//GO:0005516(calmodulin binding)//GO:0005515(protein binding)//GO:0019903(protein phosphatase binding)//GO:0036312(phosphatidylinositol 3-kinase regulatory subunit binding)	GO:0016567(protein ubiquitination)//GO:0031146(SCF-dependent proteasomal ubiquitin-dependent protein catabolic process)//GO:0010506(regulation of autophagy)//GO:0006511(ubiquitin-dependent protein catabolic process)//GO:0014066(regulation of phosphatidylinositol 3-kinase signaling)//GO:0006513(protein monoubiquitination)
Slc25a18	ENSMUSG00000004902	protein_coding	+	chr6:120773767-120793982	11.451	5.12203	2.23564	1.16069	0.0101	up	71803	1500015I14Rik|AW125787	MGI:MGI:1919053|Ensembl:ENSMUSG00000004902|Vega:OTTMUSG00000056827	6	6 F1|6 57.0 cM	solute carrier family 25 (mitochondrial carrier), member 18		GO:0016020(membrane)//GO:0005743(mitochondrial inner membrane)//GO:0005739(mitochondrion)//GO:0016021(integral component of membrane)	GO:0003735(structural constituent of ribosome)//GO:0015293(symporter activity)	GO:0006412(translation)//GO:0055085(transmembrane transport)//GO:0006810(transport)
Fam151a	ENSMUSG00000034871	protein_coding	+	chr4:106733888-106804998	116.689	81.4047	1.43344	0.51948	0.03225	up	230579	2010309H15Rik	MGI:MGI:2657115|Ensembl:ENSMUSG00000034871|Vega:OTTMUSG00000008202	4	4|4 C7	family with sequence simliarity 151, member A		GO:0016020(membrane)//GO:0016021(integral component of membrane)//GO:0070062(extracellular exosome)	GO:0003674(molecular_function)	GO:0008150(biological_process)
Fbxw2	ENSMUSG00000035949	protein_coding	-	chr2:34801652-34826311	58.6381	39.0063	1.5033	0.588131	0.02325	up	30050	2700071L08Rik|FBW2|Fwd2|MD6	MGI:MGI:1353435|Ensembl:ENSMUSG00000035949|Vega:OTTMUSG00000012022	2	2|2 B	F-box and WD-40 domain protein 2		GO:0005634(nucleus)//GO:0005737(cytoplasm)	GO:0005515(protein binding)
Tmem55b	ENSMUSG00000035953	protein_coding	-	chr14:50924967-50930856	42.0753	26.991	1.55886	0.640494	0.01475	up	219024	BC039161	MGI:MGI:2448501|Ensembl:ENSMUSG00000035953|Vega:OTTMUSG00000033743	14	14|14 C1	transmembrane protein 55b	mmu04070(Phosphatidylinositol signaling system)	GO:0005768(endosome)//GO:0005764(lysosome)//GO:0016020(membrane)//GO:0016021(integral component of membrane)//GO:0005765(lysosomal membrane)//GO:0031902(late endosome membrane)	GO:0034597(phosphatidylinositol-4,5-bisphosphate 4-phosphatase activity)//GO:0016787(hydrolase activity)	GO:0046856(phosphatidylinositol dephosphorylation)
Slc2a6	ENSMUSG00000036067	protein_coding	-	chr2:27021362-27027998	10.537	6.00764	1.75393	0.810593	0.04095	up	227659	A330096C23|F630103L12Rik|Glut6|Glut9	MGI:MGI:2443286|Ensembl:ENSMUSG00000036067|Vega:OTTMUSG00000011843	2	2|2 A3	solute carrier family 2 (facilitated glucose transporter), member 6		GO:0005887(integral component of plasma membrane)	GO:0005351(sugar:proton symporter activity)//GO:0005355(glucose transmembrane transporter activity)	GO:0035428(hexose transmembrane transport)//GO:0046323(glucose import)
B4galt3	ENSMUSG00000052423	protein_coding	+	chr1:171270327-171281186	8.87513	3.97269	2.23403	1.15965	0.03235	up	57370	9530061M23Rik|AA104562|AW125175|ESTM26|ESTM6|R74981	MGI:MGI:1928767|Ensembl:ENSMUSG00000052423|Vega:OTTMUSG00000021683	1	1 H3|1 79.29 cM	UDP-Gal:betaGlcNAc beta 1,4-galactosyltransferase, polypeptide 3	mmu00510(N-Glycan biosynthesis)//mmu00514(Other types of O-glycan biosynthesis)//mmu00533(Glycosaminoglycan biosynthesis - keratan sulfate)//mmu00601(Glycosphingolipid biosynthesis - lacto and neolacto series)//mmu01100(Metabolic pathways)	GO:0016020(membrane)//GO:0016021(integral component of membrane)//GO:0070062(extracellular exosome)//GO:0005794(Golgi apparatus)//GO:0005737(cytoplasm)	GO:0003831(beta-N-acetylglucosaminylglycopeptide beta-1,4-galactosyltransferase activity)//GO:0018717(9-phenanthrol glycosyltransferase activity)//GO:0046527(glucosyltransferase activity)//GO:0000033(alpha-1,3-mannosyltransferase activity)//GO:0018718(1,2-dihydroxy-phenanthrene glycosyltransferase activity)//GO:0046921(alpha-(1->6)-fucosyltransferase activity)//GO:0018716(1-phenanthrol glycosyltr…	GO:0005975(carbohydrate metabolic process)//GO:0008150(biological_process)
Gps1	ENSMUSG00000025156	protein_coding	+	chr11:120784271-120789102	16.3149	7.31535	2.23023	1.15719	0.034	up	209318	Cops1|Csn1|R75577|Sgn1	MGI:MGI:2384801|Ensembl:ENSMUSG00000025156|Vega:OTTMUSG00000004142	11	11|11 E2	G protein pathway suppressor 1		GO:0005634(nucleus)//GO:0008180(COP9 signalosome)//GO:0005737(cytoplasm)	GO:0005515(protein binding)	GO:0010388(cullin deneddylation)//GO:0010387(COP9 signalosome assembly)
Fam222b	ENSMUSG00000037750	protein_coding	+	chr11:78094659-78156700	8.48923	4.85303	1.74927	0.806749	0.0208	up	216971	9630020I17Rik	MGI:MGI:2384939|Ensembl:ENSMUSG00000037750|Vega:OTTMUSG00000000101	11	11|11 B5	family with sequence similarity 222, member B		GO:0005654(nucleoplasm)	GO:0003674(molecular_function)	GO:0008150(biological_process)
Ankrd24	ENSMUSG00000054708	protein_coding	+	chr10:81628539-81647610	8.66723	3.91416	2.21433	1.14687	0.0336	up	70615	4631433D01Rik|5730519E19Rik|D10Bur2e	MGI:MGI:1890394|Ensembl:ENSMUSG00000054708|Vega:OTTMUSG00000030488	10	10 C1|10 39.72 cM	ankyrin repeat domain 24		GO:0005575(cellular_component)	GO:0005515(protein binding)	GO:0008150(biological_process)
Gas2	ENSMUSG00000030498	protein_coding	+	chr7:51860576-51994975	8.53526	3.89421	2.19178	1.1321	0.03235	up	14453	Gas-2	MGI:MGI:95657|Ensembl:ENSMUSG00000030498|Vega:OTTMUSG00000024897	7	7 B5|7 32.87 cM	growth arrest specific 2		GO:0016020(membrane)//GO:0005856(cytoskeleton)//GO:0005737(cytoplasm)	GO:0008017(microtubule binding)	GO:0007049(cell cycle)//GO:0008360(regulation of cell shape)//GO:0006915(apoptotic process)//GO:0007050(cell cycle arrest)
Nexn	ENSMUSG00000039103	protein_coding	-	chr3:152236985-152266320	11.8418	7.28443	1.62563	0.700998	0.0251	up	68810	1110046H09Rik|AA553326|NELIN	MGI:MGI:1916060|Ensembl:ENSMUSG00000039103|Vega:OTTMUSG00000053742	3	3|3 H3	nexilin		GO:0030018(Z disc)//GO:0005924(cell-substrate adherens junction)//GO:0030054(cell junction)//GO:0005737(cytoplasm)//GO:0005856(cytoskeleton)//GO:0005925(focal adhesion)	GO:0008307(structural constituent of muscle)//GO:0003779(actin binding)//GO:0051015(actin filament binding)	GO:0048739(cardiac muscle fiber development)//GO:0030334(regulation of cell migration)//GO:0051493(regulation of cytoskeleton organization)
Fanci	ENSMUSG00000039187	protein_coding	+	chr7:79391928-79466362	11.8692	7.75822	1.52988	0.613423	0.03975	up	208836	-	MGI:MGI:2384790|Ensembl:ENSMUSG00000039187|Vega:OTTMUSG00000029069	7	7|7 D3	Fanconi anemia, complementation group I	mmu03460(Fanconi anemia pathway)	GO:0005654(nucleoplasm)//GO:0005634(nucleus)//GO:0043240(Fanconi anaemia nuclear complex)//GO:0005737(cytoplasm)//GO:0016020(membrane)	GO:0070182(DNA polymerase binding)	GO:0031398(positive regulation of protein ubiquitination)//GO:0007049(cell cycle)//GO:0006281(DNA repair)//GO:0007095(mitotic G2 DNA damage checkpoint)//GO:0006974(cellular response to DNA damage stimulus)
Col10a1	ENSMUSG00000039462	protein_coding	+	chr10:34288287-34418552	14.1408	7.37021	1.91865	0.940088	0.0499	up	12813	Col10|Col10a-1	MGI:MGI:88445|Ensembl:ENSMUSG00000039462|Vega:OTTMUSG00000022505	10	10 B1-B3|10 18.85 cM	collagen, type X, alpha 1	mmu04974(Protein digestion and absorption)	GO:0005578(proteinaceous extracellular matrix)//GO:0005581(collagen trimer)//GO:0005576(extracellular region)//GO:0043235(receptor complex)//GO:0005938(cell cortex)
Vasn	ENSMUSG00000039646	protein_coding	+	chr16:4626132-4707695	123.883	82.0174	1.51045	0.594977	0.03475	up	246154	2610528G05Rik|Atia|Slitl2	MGI:MGI:2177651|Ensembl:ENSMUSG00000039646|Vega:OTTMUSG00000024383	16	16|16 A1	vasorin		GO:0005886(plasma membrane)//GO:0070062(extracellular exosome)//GO:0009986(cell surface)//GO:0016020(membrane)//GO:0016021(integral component of membrane)//GO:0005765(lysosomal membrane)//GO:0005739(mitochondrion)//GO:0005615(extracellular space)	GO:0050431(transforming growth factor beta binding)//GO:0005515(protein binding)	GO:0010719(negative regulation of epithelial to mesenchymal transition)//GO:0071456(cellular response to hypoxia)//GO:0071461(cellular response to redox state)//GO:0007166(cell surface receptor signaling pathway)//GO:0030512(negative regulation of transforming growth factor beta receptor signaling pathway)
Tbl3	ENSMUSG00000040688	protein_coding	-	chr17:24696233-24707660	67.8671	41.88	1.62051	0.696451	0.0372	up	213773	9430070M15Rik	MGI:MGI:2384863|Ensembl:ENSMUSG00000040688|Vega:OTTMUSG00000033010	17	17|17 A3.3	transducin (beta)-like 3	mmu03008(Ribosome biogenesis in eukaryotes)	GO:0005730(nucleolus)//GO:0032040(small-subunit processome)//GO:0005634(nucleus)//GO:0034388(Pwp2p-containing subcomplex of 90S preribosome)	GO:0044822(poly(A) RNA binding)//GO:0030515(snoRNA binding)	GO:0006364(rRNA processing)//GO:0000462(maturation of SSU-rRNA from tricistronic rRNA transcript (SSU-rRNA, 5.8S rRNA, LSU-rRNA))
Clvs1	ENSMUSG00000041216	protein_coding	+	chr4:9267322-9669350	12.3427	6.91962	1.78373	0.834898	0.0162	up	74438	4933402J24Rik|Clvl1|Rlbp1l1	MGI:MGI:1921688|Ensembl:ENSMUSG00000041216|Vega:OTTMUSG00000004383	4	4|4 A1	clavesin 1		GO:0030136(clathrin-coated vesicle)//GO:0005768(endosome)//GO:0005802(trans-Golgi network)//GO:0016020(membrane)//GO:0005794(Golgi apparatus)//GO:0031410(cytoplasmic vesicle)//GO:0005622(intracellular)	GO:0008289(lipid binding)//GO:0080025(phosphatidylinositol-3,5-bisphosphate binding)//GO:0005215(transporter activity)	GO:0006810(transport)//GO:0098779(mitophagy in response to mitochondrial depolarization)//GO:0007040(lysosome organization)
Ccdc9	ENSMUSG00000041375	protein_coding	-	chr7:16274041-16286795	17.4977	9.81175	1.78334	0.834584	0.04955	up	243846	2600011L02Rik	MGI:MGI:1921443|Ensembl:ENSMUSG00000041375|Vega:OTTMUSG00000029301	7	7|7 A2	coiled-coil domain containing 9		GO:0005575(cellular_component)	GO:0044822(poly(A) RNA binding)	GO:0008150(biological_process)
Ccdc74a	ENSMUSG00000041617	protein_coding	+	chr16:17646469-17650738	28.0586	14.3232	1.95896	0.970085	0.01185	up	72315	2310015A05Rik	MGI:MGI:1919565|Ensembl:ENSMUSG00000041617|Vega:OTTMUSG00000044408	16	16|16 A3	coiled-coil domain containing 74A		GO:0005575(cellular_component)	GO:0003674(molecular_function)	GO:0008150(biological_process)
Tnfrsf18	ENSMUSG00000041954	protein_coding	+	chr4:156021644-156031643	34.1191	19.7932	1.72378	0.785575	0.0181	up	21936	AITR|Gitr	MGI:MGI:894675|Ensembl:ENSMUSG00000041954|Vega:OTTMUSG00000010984	4	4|4 E	tumor necrosis factor receptor superfamily, member 18	mmu04060(Cytokine-cytokine receptor interaction)	GO:0005886(plasma membrane)//GO:0005887(integral component of plasma membrane)//GO:0005576(extracellular region)//GO:0016020(membrane)//GO:0009897(external side of plasma membrane)//GO:0016021(integral component of membrane)	GO:0005515(protein binding)//GO:0005031(tumor necrosis factor-activated receptor activity)	GO:0042511(positive regulation of tyrosine phosphorylation of Stat1 protein)//GO:0045785(positive regulation of cell adhesion)//GO:0032496(response to lipopolysaccharide)//GO:0002687(positive regulation of leukocyte migration)//GO:0042127(regulation of cell proliferation)//GO:0042981(regulation of apoptotic process)//GO:0006954(inflammatory response)//GO:0007275(multicellular organism development…
Sf3a2	ENSMUSG00000020211	protein_coding	+	chr10:80796098-80804924	10.0368	4.5849	2.1891	1.13034	0.01225	up	20222	66kDa|AW047242|PRP11|SFA66|Sap62	MGI:MGI:104912|Ensembl:ENSMUSG00000020211|Vega:OTTMUSG00000032875	10	10 C1|10 39.72 cM	splicing factor 3a, subunit 2	mmu03040(Spliceosome)	GO:0071013(catalytic step 2 spliceosome)//GO:0005634(nucleus)//GO:0005686(U2 snRNP)//GO:0071004(U2-type prespliceosome)	GO:0005515(protein binding)	GO:0000245(spliceosomal complex assembly)//GO:0000398(mRNA splicing, via spliceosome)//GO:0000375(RNA splicing, via transesterification reactions)
Trmt1	ENSMUSG00000001909	protein_coding	+	chr8:84670478-84699808	41.7904	19.1745	2.17949	1.12399	0.0006	up	212528	6720406L13Rik|6720477L24|D8Ertd812e	MGI:MGI:1289155|Ensembl:ENSMUSG00000001909|Vega:OTTMUSG00000022183	8	8 C3|8 41.02 cM	tRNA methyltransferase 1		GO:0005739(mitochondrion)//GO:0005634(nucleus)	GO:0003723(RNA binding)//GO:0000049(tRNA binding)//GO:0008168(methyltransferase activity)//GO:0044822(poly(A) RNA binding)//GO:0004809(tRNA (guanine-N2-)-methyltransferase activity)//GO:0046872(metal ion binding)//GO:0016740(transferase activity)	GO:0002940(tRNA N2-guanine methylation)//GO:0032259(methylation)//GO:0008033(tRNA processing)
Sgtb	ENSMUSG00000042743	protein_coding	+	chr13:104109740-104141735	9.4779	5.19243	1.82533	0.868158	0.01105	up	218544	C630001O05Rik	MGI:MGI:2444615|Ensembl:ENSMUSG00000042743|Vega:OTTMUSG00000035056	13	13|13 D1	small glutamine-rich tetratricopeptide repeat (TPR)-containing, beta		GO:0005575(cellular_component)	GO:0046982(protein heterodimerization activity)//GO:0042803(protein homodimerization activity)	GO:0008150(biological_process)
Krr1	ENSMUSG00000063334	protein_coding	+	chr10:111972663-112002631	16.6949	7.6637	2.17843	1.12329	5e-05	up	52705	2610511F02Rik|AI255219|AI428520|D10Ertd773e|Hrb2	MGI:MGI:1289274|Ensembl:ENSMUSG00000063334|Vega:OTTMUSG00000027781	10	10 D2|10 59.97 cM	KRR1, small subunit (SSU) processome component, homolog (yeast)		GO:0030529(intracellular ribonucleoprotein complex)//GO:0045171(intercellular bridge)//GO:0016020(membrane)//GO:0005730(nucleolus)//GO:0032040(small-subunit processome)//GO:0005634(nucleus)//GO:0005737(cytoplasm)	GO:0044822(poly(A) RNA binding)//GO:0003723(RNA binding)//GO:0003676(nucleic acid binding)	GO:0006364(rRNA processing)//GO:0000462(maturation of SSU-rRNA from tricistronic rRNA transcript (SSU-rRNA, 5.8S rRNA, LSU-rRNA))//GO:0042254(ribosome biogenesis)
Gm2174	ENSMUSG00000058932	protein_coding	+	chrX:56447887-56448366	87.3775	40.202	2.17345	1.11999	0.00525	up	100039346	-	MGI:MGI:3780344	X	X A5|X	predicted gene 2174		GO:0005575(cellular_component)	GO:0003674(molecular_function)	GO:0008150(biological_process)
6430550D23Rik	ENSMUSG00000074646	protein_coding	-	chr2:155956457-156007977	13.7298	6.34008	2.16554	1.11473	0.01435	up	320095	-	MGI:MGI:2443361|Ensembl:ENSMUSG00000074646|Vega:OTTMUSG00000018447	2	2|2 H1	RIKEN cDNA 6430550D23 gene			GO:0003836(beta-galactoside (CMP) alpha-2,3-sialyltransferase activity)	GO:0001574(ganglioside biosynthetic process)//GO:0018279(protein N-linked glycosylation via asparagine)//GO:0009311(oligosaccharide metabolic process)
Kctd4	ENSMUSG00000046523	protein_coding	+	chr14:75896936-76010865	16.225	10.5255	1.5415	0.624332	0.02765	up	67516	2210017A09Rik|AU017169	MGI:MGI:1914766|Ensembl:ENSMUSG00000046523	14	14|14 D2	potassium channel tetramerisation domain containing 4		GO:0005575(cellular_component)	GO:0003674(molecular_function)	GO:0051260(protein homooligomerization)//GO:0008150(biological_process)
Fbl	ENSMUSG00000046865	protein_coding	+	chr7:28169747-28179269	30.9223	17.8341	1.73388	0.794008	0.01305	up	14113	AL022665|FIB|FLRN|RNU3IP1	MGI:MGI:95486|Ensembl:ENSMUSG00000046865|Vega:OTTMUSG00000058942	7	7|7 A1	fibrillarin	mmu03008(Ribosome biogenesis in eukaryotes)	GO:0030529(intracellular ribonucleoprotein complex)//GO:0070062(extracellular exosome)//GO:0016020(membrane)//GO:0005694(chromosome)//GO:0001652(granular component)//GO:0015030(Cajal body)//GO:0001651(dense fibrillar component)//GO:0005730(nucleolus)//GO:0005654(nucleoplasm)//GO:0032040(small-subunit processome)//GO:0005634(nucleus)//GO:0031428(box C/D snoRNP complex)	GO:0034807(4,5-dihydroxybenzo(a)pyrene methyltransferase activity)//GO:0043827(tRNA (adenine-57, 58-N(1)-) methyltransferase activity)//GO:0016274(protein-arginine N-methyltransferase activity)//GO:0008172(S-methyltransferase activity)//GO:0051995(Se-methyltransferase activity)//GO:0043777(cobalt-precorrin-7 C15-methyltransferase activity)//GO:0016435(rRNA (guanine) methyltransferase activity)//G…	GO:1990258(histone glutamine methylation)//GO:0016074(snoRNA metabolic process)//GO:0048254(snoRNA localization)//GO:0006396(RNA processing)//GO:0000494(box C/D snoRNA 3'-end processing)//GO:0001649(osteoblast differentiation)//GO:0031167(rRNA methylation)//GO:0006364(rRNA processing)//GO:0016571(histone methylation)//GO:0032259(methylation)//GO:0008033(tRNA processing)
Gpr68	ENSMUSG00000047415	protein_coding	-	chr12:100779056-100908198	50.9005	28.9289	1.7595	0.815169	0.00155	up	238377	BB131428|Ogr1	MGI:MGI:2441763|Ensembl:ENSMUSG00000047415|Vega:OTTMUSG00000024497	12	12|12 E	G protein-coupled receptor 68		GO:0016020(membrane)//GO:0005886(plasma membrane)//GO:0016021(integral component of membrane)	GO:0004871(signal transducer activity)//GO:0004930(G-protein coupled receptor activity)	GO:0032024(positive regulation of insulin secretion)//GO:2001206(positive regulation of osteoclast development)//GO:0035774(positive regulation of insulin secretion involved in cellular response to glucose stimulus)//GO:0071467(cellular response to pH)//GO:0007186(G-protein coupled receptor signaling pathway)//GO:0045656(negative regulation of monocyte differentiation)//GO:0007165(signal transduc…
Prss48	ENSMUSG00000049013	protein_coding	-	chr3:85971108-86130526	39.8321	23.9011	1.66654	0.736853	0.01875	up	368202	Esspl|Gm1019	MGI:MGI:2685865|Ensembl:ENSMUSG00000049013|Vega:OTTMUSG00000028790	3	3|3 F1	protease, serine 48		GO:0005575(cellular_component)//GO:0005576(extracellular region)	GO:0008233(peptidase activity)//GO:0004252(serine-type endopeptidase activity)//GO:0016787(hydrolase activity)//GO:0008236(serine-type peptidase activity)	GO:0006508(proteolysis)
Syt12	ENSMUSG00000049303	protein_coding	-	chr19:4425458-4477447	35.31	18.4138	1.91758	0.939287	0.00425	up	171180	-	MGI:MGI:2159601|Ensembl:ENSMUSG00000049303|Vega:OTTMUSG00000028326	19	19|19 A	synaptotagmin XII		GO:0005886(plasma membrane)//GO:0016020(membrane)//GO:0016021(integral component of membrane)//GO:0045202(synapse)//GO:0030054(cell junction)//GO:0031410(cytoplasmic vesicle)//GO:0030672(synaptic vesicle membrane)	GO:0005544(calcium-dependent phospholipid binding)//GO:0019905(syntaxin binding)//GO:0005509(calcium ion binding)//GO:0030276(clathrin binding)	GO:0060291(long-term synaptic potentiation)//GO:0006906(vesicle fusion)//GO:0046928(regulation of neurotransmitter secretion)//GO:0048488(synaptic vesicle endocytosis)//GO:0048792(spontaneous exocytosis of neurotransmitter)//GO:0017158(regulation of calcium ion-dependent exocytosis)//GO:0048791(calcium ion-regulated exocytosis of neurotransmitter)
Gp1ba	ENSMUSG00000050675	protein_coding	+	chr11:70639121-70642036	16.0754	10.7148	1.50031	0.585257	0.03845	up	14723	GPIba|GPIbalpha	MGI:MGI:1333744|Ensembl:ENSMUSG00000050675|Vega:OTTMUSG00000006072	11	11 B4|11 43.2 cM	glycoprotein 1b, alpha polypeptide	mmu04512(ECM-receptor interaction)//mmu04611(Platelet activation)//mmu04640(Hematopoietic cell lineage)	GO:0005886(plasma membrane)//GO:0005887(integral component of plasma membrane)//GO:0009986(cell surface)//GO:0031362(anchored component of external side of plasma membrane)//GO:0016020(membrane)//GO:0016021(integral component of membrane)//GO:0070062(extracellular exosome)//GO:0005737(cytoplasm)	GO:0004860(protein kinase inhibitor activity)	GO:0000902(cell morphogenesis)//GO:0007596(blood coagulation)//GO:0070527(platelet aggregation)//GO:0007155(cell adhesion)//GO:0042730(fibrinolysis)//GO:0019221(cytokine-mediated signaling pathway)//GO:0007599(hemostasis)//GO:0046426(negative regulation of JAK-STAT cascade)//GO:0006469(negative regulation of protein kinase activity)
Lrrc61	ENSMUSG00000073096	protein_coding	+	chr6:48554795-48572670	8.96024	4.15392	2.15705	1.10906	0.0339	up	243371	BC027309	MGI:MGI:2652848|Ensembl:ENSMUSG00000073096|Vega:OTTMUSG00000024299	6	6|6 B2.3	leucine rich repeat containing 61		GO:0005575(cellular_component)	GO:0003674(molecular_function)	GO:0008150(biological_process)
Acvr2a	ENSMUSG00000052155	protein_coding	+	chr2:48814108-49322284	15.0257	8.88025	1.69204	0.758762	0.04085	up	11480	ActrIIa|Acvr2|TactrII	MGI:MGI:102806|Ensembl:ENSMUSG00000052155|Vega:OTTMUSG00000012394	2	2 C1.1|2 28.38 cM	activin receptor IIA	mmu04060(Cytokine-cytokine receptor interaction)//mmu04350(TGF-beta signaling pathway)//mmu04550(Signaling pathways regulating pluripotency of stem cells)	GO:0016021(integral component of membrane)//GO:0009986(cell surface)//GO:0043235(receptor complex)//GO:0034673(inhibin-betaglycan-ActRII complex)//GO:0016020(membrane)//GO:0005737(cytoplasm)	GO:0098821(BMP receptor activity)//GO:0004674(protein serine/threonine kinase activity)//GO:0004702(receptor signaling protein serine/threonine kinase activity)//GO:0004672(protein kinase activity)//GO:0030165(PDZ domain binding)//GO:0017002(activin-activated receptor activity)//GO:0016362(activin receptor activity, type II)//GO:0015026(coreceptor activity)//GO:0000166(nucleotide binding)//GO:001…	GO:0008584(male gonad development)//GO:0016310(phosphorylation)//GO:0007283(spermatogenesis)//GO:0009966(regulation of signal transduction)//GO:0048706(embryonic skeletal system development)//GO:0045648(positive regulation of erythrocyte differentiation)//GO:0030509(BMP signaling pathway)//GO:0010862(positive regulation of pathway-restricted SMAD protein phosphorylation)//GO:0001702(gastrulation …
Doc2a	ENSMUSG00000052301	protein_coding	+	chr7:126847415-126865377	16.8592	8.56219	1.96903	0.977487	0.0054	up	13446	-	MGI:MGI:109446|Ensembl:ENSMUSG00000052301|Vega:OTTMUSG00000023358	7	7|7 F4	double C2, alpha		GO:0005764(lysosome)//GO:0098793(presynapse)//GO:0043005(neuron projection)//GO:0005623(cell)//GO:0005886(plasma membrane)//GO:0045202(synapse)//GO:0030054(cell junction)//GO:0031410(cytoplasmic vesicle)//GO:0016020(membrane)	GO:0005544(calcium-dependent phospholipid binding)//GO:0019905(syntaxin binding)//GO:0005509(calcium ion binding)//GO:0030276(clathrin binding)	GO:0006887(exocytosis)//GO:0048791(calcium ion-regulated exocytosis of neurotransmitter)//GO:0017158(regulation of calcium ion-dependent exocytosis)//GO:0006906(vesicle fusion)//GO:0007268(chemical synaptic transmission)
Filip1l	ENSMUSG00000043336	protein_coding	+	chr16:57302198-57606867	9.04238	4.22444	2.14049	1.09794	0.0172	up	78749	4631422O05Rik|Doc1	MGI:MGI:1925999|Ensembl:ENSMUSG00000043336|Vega:OTTMUSG00000034217	16	16|16 C1.1	filamin A interacting protein 1-like		GO:0005634(nucleus)//GO:0005575(cellular_component)//GO:0005737(cytoplasm)//GO:0016020(membrane)	GO:0003674(molecular_function)	GO:0008150(biological_process)
Cnbd2	ENSMUSG00000038085	protein_coding	+	chr2:156311846-156375638	20.3403	9.51759	2.13712	1.09567	0.00215	up	70873	4921517L17Rik|5430421B09Rik|Cris	MGI:MGI:1918123|Ensembl:ENSMUSG00000038085|Vega:OTTMUSG00000016084	2	2|2 H2	cyclic nucleotide binding domain containing 2		GO:0005829(cytosol)	GO:0030552(cAMP binding)	GO:0007283(spermatogenesis)
Pcgf2	ENSMUSG00000018537	protein_coding	-	chr11:97688822-97700497	11.3865	5.33705	2.13348	1.09321	0.0159	up	22658	Mel18|Rnf110|Zfp144|mel-18	MGI:MGI:99161|Ensembl:ENSMUSG00000018537|Vega:OTTMUSG00000002751	11	11 61.06 cM|11 C1-C3	polycomb group ring finger 2	mmu04550(Signaling pathways regulating pluripotency of stem cells)	GO:0035102(PRC1 complex)//GO:0000790(nuclear chromatin)//GO:0001739(sex chromatin)//GO:0031519(PcG protein complex)//GO:0005634(nucleus)//GO:0016604(nuclear body)	GO:0008270(zinc ion binding)//GO:0003682(chromatin binding)//GO:0097027(ubiquitin-protein transferase activator activity)//GO:0046872(metal ion binding)//GO:0005515(protein binding)//GO:0003677(DNA binding)	GO:2001234(negative regulation of apoptotic signaling pathway)//GO:0070301(cellular response to hydrogen peroxide)//GO:0006351(transcription, DNA-templated)//GO:0009952(anterior/posterior pattern specification)//GO:0016573(histone acetylation)//GO:0000122(negative regulation of transcription from RNA polymerase II promoter)//GO:0048706(embryonic skeletal system development)//GO:0001701(in utero e…
Rassf5	ENSMUSG00000026430	protein_coding	-	chr1:131153180-131245258	13.9828	6.59885	2.11898	1.08337	0.00575	up	54354	1300019G20Rik|Maxp1|Nore1|Nore1A|Nore1B|Rapl	MGI:MGI:1926375|Ensembl:ENSMUSG00000026430|Vega:OTTMUSG00000021554	1	1 E4|1 56.91 cM	Ras association (RalGDS/AF-6) domain family member 5	mmu04014(Ras signaling pathway)//mmu04015(Rap1 signaling pathway)//mmu04670(Leukocyte transendothelial migration)//mmu05200(Pathways in cancer)//mmu05223(Non-small cell lung cancer)	GO:0005634(nucleus)//GO:0005856(cytoskeleton)//GO:0005737(cytoplasm)//GO:0005874(microtubule)	GO:0046872(metal ion binding)//GO:0005515(protein binding)	GO:0031398(positive regulation of protein ubiquitination)//GO:1900180(regulation of protein localization to nucleus)//GO:0008285(negative regulation of cell proliferation)//GO:0035556(intracellular signal transduction)//GO:0006915(apoptotic process)//GO:0007165(signal transduction)
Inca1	ENSMUSG00000057054	protein_coding	-	chr11:70688360-70700155	8.16279	4.43588	1.84017	0.87984	0.0485	up	103844	AI842396	MGI:MGI:2144284|Ensembl:ENSMUSG00000057054|Vega:OTTMUSG00000006067	11	11|11 B3	inhibitor of CDK, cyclin A1 interacting protein 1		GO:0005634(nucleus)//GO:0005737(cytoplasm)	GO:0030332(cyclin binding)//GO:0004861(cyclin-dependent protein serine/threonine kinase inhibitor activity)	GO:2001235(positive regulation of apoptotic signaling pathway)//GO:0045736(negative regulation of cyclin-dependent protein serine/threonine kinase activity)//GO:0008285(negative regulation of cell proliferation)
Kctd18	ENSMUSG00000054770	protein_coding	-	chr1:57955100-58026277	20.6874	9.89906	2.08984	1.06339	0.0002	up	51960	4932411A20Rik|6530404F10Rik	MGI:MGI:3603813|Ensembl:ENSMUSG00000054770|Vega:OTTMUSG00000035129	1	1|1 C1.3	potassium channel tetramerisation domain containing 18		GO:0005575(cellular_component)	GO:0003674(molecular_function)	GO:0008150(biological_process)
Syn3	ENSMUSG00000059602	protein_coding	-	chr10:86055124-86498896	50.9478	35.4303	1.43797	0.524036	0.03765	up	27204	-	MGI:MGI:1351334|Ensembl:ENSMUSG00000059602|Vega:OTTMUSG00000028681	10	10|10 C2	synapsin III		GO:0045202(synapse)//GO:0016020(membrane)//GO:0014069(postsynaptic density)//GO:0008021(synaptic vesicle)//GO:0030054(cell junction)//GO:0031410(cytoplasmic vesicle)//GO:0030672(synaptic vesicle membrane)	GO:0005524(ATP binding)//GO:0000166(nucleotide binding)//GO:0003824(catalytic activity)	GO:0007269(neurotransmitter secretion)
Cep85	ENSMUSG00000037443	protein_coding	-	chr4:134129857-134187112	346.328	165.832	2.08842	1.06241	5e-05	up	70012	2410030J07Rik|AI173272|AI173504|Ccdc21	MGI:MGI:1917262|Ensembl:ENSMUSG00000037443|Vega:OTTMUSG00000010361	4	4|4 D3	centrosomal protein 85		GO:0005794(Golgi apparatus)//GO:0005813(centrosome)//GO:0005730(nucleolus)//GO:0005634(nucleus)//GO:0000242(pericentriolar material)//GO:0005856(cytoskeleton)//GO:0005737(cytoplasm)//GO:0000922(spindle pole)	GO:0003674(molecular_function)	GO:0006469(negative regulation of protein kinase activity)//GO:0046602(regulation of mitotic centrosome separation)//GO:0007059(chromosome segregation)
Ogn	ENSMUSG00000021390	protein_coding	+	chr13:49464026-49652746	11.3993	5.46248	2.08683	1.06131	0.0225	up	18295	3110079A16Rik|OG|OIF|SLRR3A|mimecan|mimican	MGI:MGI:109278|Ensembl:ENSMUSG00000021390	13	13|13 A5	osteoglycin		GO:0070062(extracellular exosome)//GO:0005576(extracellular region)//GO:1903561(extracellular vesicle)//GO:0005578(proteinaceous extracellular matrix)//GO:0031012(extracellular matrix)//GO:0005615(extracellular space)	GO:0008201(heparin binding)//GO:0008083(growth factor activity)	GO:0007409(axonogenesis)
Zfp784	ENSMUSG00000043290	protein_coding	-	chr7:5034117-5038446	18.1066	8.77328	2.06384	1.04533	0.01405	up	654801	C730049F21Rik|Znf784	MGI:MGI:3606042|Ensembl:ENSMUSG00000043290|Vega:OTTMUSG00000029125	7	7|7 A1	zinc finger protein 784		GO:0005634(nucleus)	GO:0003676(nucleic acid binding)//GO:0046872(metal ion binding)//GO:0003677(DNA binding)	GO:0006351(transcription, DNA-templated)//GO:0002244(hematopoietic progenitor cell differentiation)//GO:0006355(regulation of transcription, DNA-templated)
Sgsh	ENSMUSG00000005043	protein_coding	-	chr11:119307767-119355536	9.07229	4.40943	2.05748	1.04088	0.02285	up	27029	4632406A19Rik	MGI:MGI:1350341|Ensembl:ENSMUSG00000005043|Vega:OTTMUSG00000003911	11	11 E2|11 83.36 cM	N-sulfoglucosamine sulfohydrolase (sulfamidase)	mmu00531(Glycosaminoglycan degradation)//mmu01100(Metabolic pathways)//mmu04142(Lysosome)	GO:0005764(lysosome)//GO:0070062(extracellular exosome)	GO:0008484(sulfuric ester hydrolase activity)//GO:0016250(N-sulfoglucosamine sulfohydrolase activity)//GO:0005515(protein binding)	GO:0030201(heparan sulfate proteoglycan metabolic process)
C330021F23Rik	ENSMUSG00000065952	protein_coding	+	chr8:3567989-3584939	40.8575	21.3441	1.91423	0.936765	0.0024	up	546049	2610027C06Rik|Rps23r1|Rps23rg1	MGI:MGI:3612471|Ensembl:ENSMUSG00000065952|Vega:OTTMUSG00000033953	8	8|8 A1.1	RIKEN cDNA C330021F23 gene		GO:0031224(intrinsic component of membrane)	GO:0008179(adenylate cyclase binding)	GO:1902430(negative regulation of beta-amyloid formation)//GO:0001933(negative regulation of protein phosphorylation)//GO:0010739(positive regulation of protein kinase A signaling)//GO:0050435(beta-amyloid metabolic process)
Nnat	ENSMUSG00000067786	protein_coding	+	chr2:157556361-157571274	192.346	132.437	1.45235	0.538394	0.04425	up	18111	5730414I02Rik|AW107673|Peg5	MGI:MGI:104716|Ensembl:ENSMUSG00000067786|Vega:OTTMUSG00000016197	2	2 78.4 cM|2 H1	neuronatin		GO:0005737(cytoplasm)		GO:0007420(brain development)//GO:0009749(response to glucose)//GO:0032024(positive regulation of insulin secretion)//GO:0007275(multicellular organism development)//GO:0032880(regulation of protein localization)
Dap3	ENSMUSG00000068921	protein_coding	-	chr3:88920802-88951181	25.0402	12.2284	2.04771	1.03401	0.03895	up	65111	4921514D13Rik|DAP-3|MRP-S29|S29mt	MGI:MGI:1929538|Ensembl:ENSMUSG00000068921|Vega:OTTMUSG00000031317	3	3 39.01 cM|3 F2	death associated protein 3		GO:0030529(intracellular ribonucleoprotein complex)//GO:0015935(small ribosomal subunit)//GO:0005759(mitochondrial matrix)//GO:0005763(mitochondrial small ribosomal subunit)//GO:0005739(mitochondrion)//GO:0005654(nucleoplasm)//GO:0005840(ribosome)//GO:0005761(mitochondrial ribosome)	GO:0044822(poly(A) RNA binding)//GO:0003735(structural constituent of ribosome)	GO:0006915(apoptotic process)//GO:0008637(apoptotic mitochondrial changes)
Fam212a	ENSMUSG00000042106	protein_coding	-	chr9:107975504-108048780	41.4763	20.3577	2.03739	1.02672	0.0023	up	68176	6230427J02Rik|Inka1	MGI:MGI:1915426|Ensembl:ENSMUSG00000042106|Vega:OTTMUSG00000042013	9	9|9 F2	family with sequence similarity 212, member A		GO:0070062(extracellular exosome)	GO:0003674(molecular_function)	GO:0021915(neural tube development)
B3gnt9	ENSMUSG00000069920	protein_coding	-	chr8:105225144-105255153	9.80448	5.13472	1.90945	0.933155	0.0251	up	97440	3-Gn-T9|B3gnt9-ps|BGnT-9|C76565|C76566|beta-1|beta3Gn-T9	MGI:MGI:2142841|Ensembl:ENSMUSG00000069920|Vega:OTTMUSG00000031384	8	8|8 D3	UDP-GlcNAc:betaGal beta-1,3-N-acetylglucosaminyltransferase 9		GO:0016020(membrane)//GO:0016021(integral component of membrane)//GO:0005794(Golgi apparatus)	GO:0018718(1,2-dihydroxy-phenanthrene glycosyltransferase activity)//GO:0046527(glucosyltransferase activity)//GO:0000033(alpha-1,3-mannosyltransferase activity)//GO:0018717(9-phenanthrol glycosyltransferase activity)//GO:0046921(alpha-(1->6)-fucosyltransferase activity)//GO:0018716(1-phenanthrol glycosyltransferase activity)//GO:0042281(dolichyl pyrophosphate Man9GlcNAc2 alpha-1,3-glucosyltransf…	GO:0006486(protein glycosylation)
Spdya	ENSMUSG00000052525	protein_coding	+	chr17:71526895-71598761	8.27635	4.07137	2.03282	1.02348	0.0152	up	70891	4921517J08Rik|4930548B21Rik|GS4|MLZ-465|Spdy1	MGI:MGI:1918141|Ensembl:ENSMUSG00000052525|Vega:OTTMUSG00000033091	17	17|17 E1.3	speedy/RINGO cell cycle regulator family, member A	mmu04114(Oocyte meiosis)//mmu04914(Progesterone-mediated oocyte maturation)	GO:0005634(nucleus)	GO:0019901(protein kinase binding)	GO:0008284(positive regulation of cell proliferation)//GO:0006974(cellular response to DNA damage stimulus)//GO:0045737(positive regulation of cyclin-dependent protein serine/threonine kinase activity)//GO:0000082(G1/S transition of mitotic cell cycle)//GO:0007049(cell cycle)//GO:0007275(multicellular organism development)
Mcmdc2	ENSMUSG00000046101	protein_coding	+	chr1:9908637-9944137	11.4964	5.66796	2.02831	1.02028	0.0432	up	240697	6030422M02Rik	MGI:MGI:3045334|Ensembl:ENSMUSG00000046101|Vega:OTTMUSG00000021854	1	1|1 A2	minichromosome maintenance domain containing 2		GO:0005575(cellular_component)	GO:0005524(ATP binding)//GO:0003674(molecular_function)//GO:0003677(DNA binding)	GO:0008150(biological_process)//GO:0006260(DNA replication)
Fam196a	ENSMUSG00000073805	protein_coding	-	chr7:134670686-135173639	11.4953	6.56054	1.75219	0.809159	0.0304	up	627214	B830028B13Rik	MGI:MGI:3605068|Ensembl:ENSMUSG00000073805	7	7|7 F3	family with sequence similarity 196, member A		GO:0005575(cellular_component)	GO:0003674(molecular_function)	GO:0008150(biological_process)
E130208F15Rik	ENSMUSG00000074210	protein_coding	+	chr7:30321410-30323472	45.6761	25.2795	1.80685	0.853474	0.00105	up	100217365	-	MGI:MGI:3767226	7	-	RIKEN cDNA E130208F15 gene		GO:0005575(cellular_component)	GO:0003674(molecular_function)	GO:0008150(biological_process)
Narfl	ENSMUSG00000002280	protein_coding	+	chr17:25773775-25785673	9.3765	4.64138	2.0202	1.0145	0.02845	up	67563	9030612I22Rik|AI504405|PRN	MGI:MGI:1914813|Ensembl:ENSMUSG00000002280|Vega:OTTMUSG00000033885	17	17|17 A3.3	nuclear prelamin A recognition factor-like		GO:0097361(CIA complex)	GO:0051539(4 iron, 4 sulfur cluster binding)//GO:0046872(metal ion binding)//GO:0051536(iron-sulfur cluster binding)	GO:0032364(oxygen homeostasis)//GO:0001666(response to hypoxia)//GO:0002244(hematopoietic progenitor cell differentiation)//GO:0016226(iron-sulfur cluster assembly)//GO:0006355(regulation of transcription, DNA-templated)
Gm10787	ENSMUSG00000074919	protein_coding	+	chr10:77011994-77022214	14.6629	7.76857	1.88746	0.916446	0.01555	up	100038479	ENSMUSG00000074919	MGI:MGI:3642150|Ensembl:ENSMUSG00000074919	10	-	predicted gene 10787		GO:0005575(cellular_component)	GO:0003674(molecular_function)	GO:0008150(biological_process)
Gal3st4	ENSMUSG00000075593	protein_coding	-	chr5:138259655-138280005	11.6903	6.22042	1.87934	0.910223	0.0401	up	330217	1500031A01Rik	MGI:MGI:1916254|Ensembl:ENSMUSG00000075593|Vega:OTTMUSG00000022755	5	5|5 G2	galactose-3-O-sulfotransferase 4		GO:0016020(membrane)//GO:0070062(extracellular exosome)	GO:0050694(galactose 3-O-sulfotransferase activity)	GO:0009101(glycoprotein biosynthetic process)
Lenep	ENSMUSG00000078173	protein_coding	-	chr3:89400987-89411870	18.5218	9.85163	1.88007	0.910787	0.0287	up	57275	AU018355|Lep503	MGI:MGI:1930020|Ensembl:ENSMUSG00000078173|Vega:OTTMUSG00000021951	3	3 F1|3 39.1 cM	lens epithelial protein		GO:0005737(cytoplasm)	GO:0003674(molecular_function)	GO:0007275(multicellular organism development)//GO:0008150(biological_process)
Cntd1	ENSMUSG00000078653	protein_coding	+	chr11:101277967-101302286	196.121	139.053	1.4104	0.496108	0.04005	up	68107	1700051C09Rik|4921513J16Rik|5430417M23Rik|Cntd	MGI:MGI:1923965|Ensembl:ENSMUSG00000078653|Vega:OTTMUSG00000002763	11	11|11 D	cyclin N-terminal domain containing 1		GO:0005575(cellular_component)	GO:0003674(molecular_function)	GO:0007131(reciprocal meiotic recombination)//GO:0007283(spermatogenesis)
Gm6793	ENSMUSG00000092086	protein_coding	-	chr8:112011358-112020528	10.1847	5.37632	1.89436	0.921709	0.02525	up	627828	EG627828	MGI:MGI:3643578|Ensembl:ENSMUSG00000092086	8	8|8 E1	heterogeneous nuclear ribonucleoprotein A3 pseudogene
Gm9821	ENSMUSG00000095332	protein_coding	+	chr2:91932823-91975864	72.2855	49.0834	1.47271	0.558472	0.01995	up	100310873	ENSMUSG00000047923	MGI:MGI:3704208	2	-	predicted gene 9821		GO:0005575(cellular_component)	GO:0003674(molecular_function)	GO:0008150(biological_process)
Gm5741	ENSMUSG00000095845	protein_coding	-	chr8:85067567-85067982	11.3754	0	inf	inf	0.0001	up	100503710	EG436049	MGI:MGI:3645690|Ensembl:ENSMUSG00000095845	8	8|8 C3	predicted gene 5741	mmu04010(MAPK signaling pathway)//mmu04014(Ras signaling pathway)//mmu04062(Chemokine signaling pathway)//mmu04151(PI3K-Akt signaling pathway)//mmu04713(Circadian entrainment)//mmu04723(Retrograde endocannabinoid signaling)//mmu04724(Glutamatergic synapse)//mmu04725(Cholinergic synapse)//mmu04726(Serotonergic synapse)//mmu04727(GABAergic synapse)//mmu04728(Dopaminergic synapse)//mmu04810(Regulati…	GO:0005575(cellular_component)	GO:0003674(molecular_function)	GO:0008150(biological_process)
Ckmt1	ENSMUSG00000000308	protein_coding	+	chr2:121357713-121387168	2.85191	9.87662	-3.46316	-1.79209	0.00615	down	12716	Mt-CK|ScCKmit|UbCKmit|mi-CK	MGI:MGI:99441|Ensembl:ENSMUSG00000000308|Vega:OTTMUSG00000015261	2	2 60.37 cM|2 F1-F3	creatine kinase, mitochondrial 1, ubiquitous	mmu00330(Arginine and proline metabolism)//mmu01100(Metabolic pathways)	GO:0016020(membrane)//GO:0005743(mitochondrial inner membrane)//GO:0005739(mitochondrion)//GO:0043209(myelin sheath)//GO:0070062(extracellular exosome)	GO:0005524(ATP binding)//GO:0016772(transferase activity, transferring phosphorus-containing groups)//GO:0000166(nucleotide binding)//GO:0016301(kinase activity)//GO:0003824(catalytic activity)//GO:0004111(creatine kinase activity)//GO:0005515(protein binding)//GO:0016740(transferase activity)	GO:0016310(phosphorylation)//GO:0032091(negative regulation of protein binding)//GO:0043066(negative regulation of apoptotic process)
Tbrg1	ENSMUSG00000011114	protein_coding	-	chr9:37649181-37657312	6.88925	12.3572	-1.7937	-0.842938	0.02635	down	21376	AA408552|AA409675|Niam|Tb-5|mFLJ00213	MGI:MGI:1100877|Ensembl:ENSMUSG00000011114|Vega:OTTMUSG00000029970	9	9|9 A4	transforming growth factor beta regulated gene 1		GO:0043231(intracellular membrane-bounded organelle)//GO:0005634(nucleus)	GO:0003674(molecular_function)	GO:0032066(nucleolus to nucleoplasm transport)//GO:0007050(cell cycle arrest)//GO:0007049(cell cycle)//GO:0050821(protein stabilization)//GO:0008285(negative regulation of cell proliferation)//GO:0006260(DNA replication)
Aim1l	ENSMUSG00000012123	protein_coding	+	chr4:134065911-134095082	1.29367	10.3311	-7.98593	-2.99746	0.0019	down	230806	-	MGI:MGI:1334463|Ensembl:ENSMUSG00000012123|Vega:OTTMUSG00000010218	4	4|4 D3	absent in melanoma 1-like		GO:0005575(cellular_component)	GO:0003674(molecular_function)	GO:0008150(biological_process)
Tmem80	ENSMUSG00000025505	protein_coding	+	chr7:141327738-141337156	32.0039	48.3359	-1.51031	-0.594845	0.04255	down	71448	5530601I19Rik	MGI:MGI:1918698|Ensembl:ENSMUSG00000025505|Vega:OTTMUSG00000032934	7	7|7 F5	transmembrane protein 80		GO:0016020(membrane)//GO:0016021(integral component of membrane)//GO:0035869(ciliary transition zone)	GO:0003674(molecular_function)	GO:0008150(biological_process)
Slc4a10	ENSMUSG00000026904	protein_coding	+	chr2:62046461-62326730	6.4396	14.5086	-2.25304	-1.17187	0.0069	down	94229	NCBE|mKIAA4136	MGI:MGI:2150150|Ensembl:ENSMUSG00000026904|Vega:OTTMUSG00000012738	2	2|2 C3	solute carrier family 4, sodium bicarbonate cotransporter-like, member 10		GO:0005886(plasma membrane)//GO:0005887(integral component of plasma membrane)//GO:0016020(membrane)//GO:0016021(integral component of membrane)//GO:0016323(basolateral plasma membrane)//GO:0097442(CA3 pyramidal cell dendrite)//GO:0097440(apical dendrite)//GO:0097441(basilar dendrite)//GO:0043025(neuronal cell body)	GO:0008509(anion transmembrane transporter activity)//GO:0005215(transporter activity)//GO:0015297(antiporter activity)//GO:0015301(anion:anion antiporter activity)//GO:0005452(inorganic anion exchanger activity)//GO:0015293(symporter activity)	GO:0015701(bicarbonate transport)//GO:0035641(locomotory exploration behavior)//GO:0006885(regulation of pH)//GO:0030641(regulation of cellular pH)//GO:0035264(multicellular organism growth)//GO:0009791(post-embryonic development)//GO:0006820(anion transport)//GO:0009416(response to light stimulus)//GO:0048854(brain morphogenesis)//GO:0051453(regulation of intracellular pH)//GO:0006814(sodium ion…
Gpx7	ENSMUSG00000028597	protein_coding	-	chr4:108400389-108406961	7.05469	27.9455	-3.96126	-1.98596	0.00015	down	67305	3110050F08Rik|AI327032|GPX6	MGI:MGI:1914555|Ensembl:ENSMUSG00000028597|Vega:OTTMUSG00000008245	4	4|4 C7	glutathione peroxidase 7	mmu00480(Glutathione metabolism)//mmu00590(Arachidonic acid metabolism)//mmu04918(Thyroid hormone synthesis)	GO:0005783(endoplasmic reticulum)//GO:0005576(extracellular region)	GO:0016491(oxidoreductase activity)//GO:0004602(glutathione peroxidase activity)//GO:0004601(peroxidase activity)//GO:0004096(catalase activity)	GO:0055114(oxidation-reduction process)//GO:0006979(response to oxidative stress)
Taf1c	ENSMUSG00000031832	protein_coding	-	chr8:119575234-119605222	6.33715	14.5454	-2.29526	-1.19866	0.0204	down	21341	Tafi95|mTAFI95	MGI:MGI:109576|Ensembl:ENSMUSG00000031832|Vega:OTTMUSG00000031111	8	8|8 E1	TATA-box binding protein associated factor, RNA polymerase I, C		GO:0005634(nucleus)//GO:0043231(intracellular membrane-bounded organelle)//GO:0000120(RNA polymerase I transcription factor complex)//GO:0005654(nucleoplasm)	GO:0001164(RNA polymerase I CORE element sequence-specific DNA binding)//GO:0005515(protein binding)//GO:0003677(DNA binding)	GO:0006360(transcription from RNA polymerase I promoter)//GO:0006351(transcription, DNA-templated)//GO:0006355(regulation of transcription, DNA-templated)
Exoc3	ENSMUSG00000034152	protein_coding	-	chr13:74169804-74208700	10.9943	19.3819	-1.7629	-0.817954	0.0014	down	211446	2810050O03Rik|E430013E20Rik|Sec6|Sec6l1	MGI:MGI:2443972|Ensembl:ENSMUSG00000034152	13	13|13 C1	exocyst complex component 3	mmu04530(Tight junction)	GO:0000145(exocyst)	GO:0000149(SNARE binding)	GO:0006810(transport)//GO:0051601(exocyst localization)//GO:0015031(protein transport)//GO:0006887(exocytosis)
Lrfn3	ENSMUSG00000036957	protein_coding	-	chr7:30355513-30362772	8.04228	12.7984	-1.59139	-0.67029	0.02655	down	233067	A530045B06Rik|SALM4	MGI:MGI:2442512|Ensembl:ENSMUSG00000036957|Vega:OTTMUSG00000059314	7	7|7 B1	leucine rich repeat and fibronectin type III domain containing 3		GO:0005886(plasma membrane)//GO:0009986(cell surface)//GO:0016020(membrane)//GO:0042995(cell projection)//GO:0016021(integral component of membrane)//GO:0045202(synapse)//GO:0030054(cell junction)//GO:0045211(postsynaptic membrane)		GO:0007409(axonogenesis)//GO:0007155(cell adhesion)
Pde5a	ENSMUSG00000053965	protein_coding	+	chr3:122729157-122859374	5.98965	9.53322	-1.59162	-0.670493	0.0333	down	242202	Cgbpde|Cn5n|PDE5a2|Pde5|Pde5a1	MGI:MGI:2651499|Ensembl:ENSMUSG00000053965|Vega:OTTMUSG00000052456	3	3|3 G1	phosphodiesterase 5A, cGMP-specific	mmu00230(Purine metabolism)//mmu04022(cGMP-PKG signaling pathway)	GO:0005829(cytosol)	GO:0052712(inositol phosphosphingolipid phospholipase activity)//GO:0047555(3',5'-cyclic-GMP phosphodiesterase activity)//GO:0004115(3',5'-cyclic-AMP phosphodiesterase activity)//GO:0004117(calmodulin-dependent cyclic-nucleotide phosphodiesterase activity)//GO:0030553(cGMP binding)//GO:0044688(7,8-dihydro-D-neopterin 2',3'-cyclic phosphate phosphodiesterase activity)//GO:0052714(mannosyl-inositol…	GO:0046069(cGMP catabolic process)//GO:0055119(relaxation of cardiac muscle)//GO:0008152(metabolic process)//GO:0060282(positive regulation of oocyte development)//GO:0055118(negative regulation of cardiac muscle contraction)//GO:0030823(regulation of cGMP metabolic process)//GO:0043065(positive regulation of apoptotic process)//GO:0007614(short-term memory)//GO:0046068(cGMP metabolic process)//G…
Yipf1	ENSMUSG00000057375	protein_coding	+	chr4:107314362-107359823	1.08616	7.54907	-6.95023	-2.79706	0.00515	down	230584	C030002N13Rik	MGI:MGI:1915532|Ensembl:ENSMUSG00000057375|Vega:OTTMUSG00000008802	4	4|4 C7	Yip1 domain family, member 1		GO:0030133(transport vesicle)//GO:0016020(membrane)//GO:0016021(integral component of membrane)	GO:0003674(molecular_function)	GO:0002230(positive regulation of defense response to virus by host)//GO:0098779(mitophagy in response to mitochondrial depolarization)//GO:0098792(xenophagy)
I830012O16Rik	ENSMUSG00000062488	protein_coding	+	chr19:34607969-34613401	13.4945	21.0435	-1.55941	-0.640999	0.03175	down
Ifi27	ENSMUSG00000064215	protein_coding	+	chr12:103433872-103443680	5.69123	12.1816	-2.14041	-1.09789	0.0378	down	52668	1110013J02Rik|2900026P10Rik|D12Ertd647e|ISG12a|Ifi27l1	MGI:MGI:1277180|Ensembl:ENSMUSG00000064215|Vega:OTTMUSG00000021960	12	12 E|12 52.93 cM	interferon, alpha-inducible protein 27		GO:0005637(nuclear inner membrane)	GO:0001102(RNA polymerase II activating transcription factor binding)//GO:0005521(lamin binding)	GO:0046825(regulation of protein export from nucleus)//GO:0000122(negative regulation of transcription from RNA polymerase II promoter)
Gm10306	ENSMUSG00000070900	protein_coding	+	chr4:94500080-94557078	5.95113	15.5982	-2.62104	-1.39014	0.0444	down	100313511	ENSMUSG00000070900	MGI:MGI:3704234	4	4 C5|4 43.33 cM	predicted gene 10306		GO:0005575(cellular_component)	GO:0003674(molecular_function)	GO:0008150(biological_process)

## Sheet: 266 DEGs dICSI-AOA vs ICSI
gene	gene_id	biotype	strand	locus	D_FPKM	A_FPKM	Fold change	log2(fold change)	p_value	Regulation	GeneID	Synonyms	dbXrefs	chromosome	map_location	description	pathway	GO-CC	GO-MF	GO-BP
Hnrnpd	ENSMUSG00000000568	protein_coding	-	chr5:99958425-99978938	7.99884	1.01487	7.88166	2.9785	0.0002	up	11991	Auf1|Hnrpd	MGI:MGI:101947|Ensembl:ENSMUSG00000000568|Vega:OTTMUSG00000036763	5	5|5 E3	heterogeneous nuclear ribonucleoprotein D		GO:0030529(intracellular ribonucleoprotein complex)//GO:0070062(extracellular exosome)//GO:0005829(cytosol)//GO:0005654(nucleoplasm)//GO:0005634(nucleus)//GO:0005737(cytoplasm)	GO:0003676(nucleic acid binding)//GO:0042826(histone deacetylase binding)//GO:0003723(RNA binding)//GO:0003682(chromatin binding)//GO:0003729(mRNA binding)//GO:0000166(nucleotide binding)//GO:0008134(transcription factor binding)//GO:0035925(mRNA 3'-UTR AU-rich region binding)//GO:0044822(poly(A) RNA binding)//GO:0003680(AT DNA binding)//GO:0005515(protein binding)//GO:0003677(DNA binding)//GO:00…	GO:0010629(negative regulation of gene expression)//GO:0061158(3'-UTR-mediated mRNA destabilization)//GO:0048255(mRNA stabilization)//GO:0010628(positive regulation of gene expression)//GO:0043488(regulation of mRNA stability)//GO:0006351(transcription, DNA-templated)//GO:1904383(response to sodium phosphate)//GO:0048511(rhythmic process)//GO:0071732(cellular response to nitric oxide)//GO:1901355…
Snapin	ENSMUSG00000001018	protein_coding	-	chr3:90476200-90491033	10.5513	5.5542	1.89969	0.925765	0.01735	up	20615	25kDa|AA407989|AV026596|Bloc1s7|Snap25bp|Snapap	MGI:MGI:1333745|Ensembl:ENSMUSG00000001018|Vega:OTTMUSG00000022106	3	3|3 F1	SNAP-associated protein		GO:0016020(membrane)//GO:0031083(BLOC-1 complex)//GO:0048471(perinuclear region of cytoplasm)//GO:0005794(Golgi apparatus)//GO:0005829(cytosol)//GO:0045202(synapse)//GO:0008021(synaptic vesicle)//GO:0030054(cell junction)//GO:0031410(cytoplasmic vesicle)//GO:0005730(nucleolus)//GO:0005737(cytoplasm)//GO:0030141(secretory granule)	GO:0000149(SNARE binding)//GO:0005515(protein binding)	GO:0007040(lysosome organization)//GO:0016188(synaptic vesicle maturation)//GO:1902774(late endosome to lysosome transport)//GO:0006886(intracellular protein transport)//GO:0017156(calcium ion regulated exocytosis)//GO:0007042(lysosomal lumen acidification)//GO:0016079(synaptic vesicle exocytosis)//GO:0097352(autophagosome maturation)//GO:0048490(anterograde synaptic vesicle transport)//GO:005160…
Luzp1	ENSMUSG00000001089	protein_coding	+	chr4:136469760-136602723	10.954	0.775387	14.1272	3.8204	0.0265	up	269593	2700072H04Rik|AI266952|Luzp|mFLJ00226	MGI:MGI:107629|Ensembl:ENSMUSG00000001089|Vega:OTTMUSG00000009704	4	4 D3|4 68.8 cM	leucine zipper protein 1		GO:0016020(membrane)//GO:0005634(nucleus)//GO:0070062(extracellular exosome)	GO:0003674(molecular_function)	GO:0021503(neural fold bending)//GO:0060840(artery development)//GO:0003281(ventricular septum development)
Nrip2	ENSMUSG00000001520	protein_coding	+	chr6:128362966-128408932	12.4037	7.63514	1.62455	0.700038	0.02245	up	60345	AW491344|NIX1	MGI:MGI:1891884|Ensembl:ENSMUSG00000001520|Vega:OTTMUSG00000026982	6	6|6 F3	nuclear receptor interacting protein 2		GO:0005634(nucleus)//GO:0005737(cytoplasm)	GO:0005515(protein binding)//GO:0004190(aspartic-type endopeptidase activity)	GO:0006508(proteolysis)//GO:0007219(Notch signaling pathway)//GO:0006351(transcription, DNA-templated)//GO:0006355(regulation of transcription, DNA-templated)//GO:0000122(negative regulation of transcription from RNA polymerase II promoter)
Akr1b3	ENSMUSG00000001642	protein_coding	-	chr6:34290264-34324249	17.5133	8.20401	2.13472	1.09405	0.0455	up	11677	ALR2|AR|Ahr-1|Ahr1|Akr1b1|Aldor1|Aldr1	MGI:MGI:1353494|Ensembl:ENSMUSG00000001642|Vega:OTTMUSG00000014776	6	6 14.87 cM|6 B1	aldo-keto reductase family 1, member B3 (aldose reductase)	mmu00040(Pentose and glucuronate interconversions)//mmu00051(Fructose and mannose metabolism)//mmu00052(Galactose metabolism)//mmu00561(Glycerolipid metabolism)//mmu01100(Metabolic pathways)	GO:0033010(paranodal junction)//GO:0043220(Schmidt-Lanterman incisure)//GO:0070062(extracellular exosome)//GO:0097454(Schwann cell microvillus)//GO:0032838(cell projection cytoplasm)//GO:0048471(perinuclear region of cytoplasm)//GO:0042629(mast cell granule)//GO:0005829(cytosol)//GO:0005654(nucleoplasm)//GO:0005615(extracellular space)//GO:0005737(cytoplasm)	GO:0016491(oxidoreductase activity)//GO:0004032(alditol:NADP+ 1-oxidoreductase activity)//GO:0043795(glyceraldehyde oxidoreductase activity)	GO:0009414(response to water deprivation)//GO:0055114(oxidation-reduction process)//GO:0006061(sorbitol biosynthetic process)//GO:0005996(monosaccharide metabolic process)//GO:0044598(doxorubicin metabolic process)//GO:0070301(cellular response to hydrogen peroxide)//GO:0048661(positive regulation of smooth muscle cell proliferation)//GO:0097238(cellular response to methylglyoxal)//GO:0044597(dau…
Trmt1	ENSMUSG00000001909	protein_coding	+	chr8:84670478-84699808	37.5146	19.1745	1.95648	0.968264	0.00415	up	212528	6720406L13Rik|6720477L24|D8Ertd812e	MGI:MGI:1289155|Ensembl:ENSMUSG00000001909|Vega:OTTMUSG00000022183	8	8 C3|8 41.02 cM	tRNA methyltransferase 1		GO:0005739(mitochondrion)//GO:0005634(nucleus)	GO:0003723(RNA binding)//GO:0000049(tRNA binding)//GO:0008168(methyltransferase activity)//GO:0044822(poly(A) RNA binding)//GO:0004809(tRNA (guanine-N2-)-methyltransferase activity)//GO:0046872(metal ion binding)//GO:0016740(transferase activity)	GO:0002940(tRNA N2-guanine methylation)//GO:0032259(methylation)//GO:0008033(tRNA processing)
Bbc3	ENSMUSG00000002083	protein_coding	+	chr7:16309615-16318205	8.87309	2.5592	3.46715	1.79375	0.04435	up	170770	PUMA|PUMA/JFY1	MGI:MGI:2181667|Ensembl:ENSMUSG00000002083|Vega:OTTMUSG00000022267	7	7|7 A2	BCL2 binding component 3	mmu04115(p53 signaling pathway)//mmu04390(Hippo signaling pathway)//mmu05016(Huntington's disease)//mmu05162(Measles)	GO:0005740(mitochondrial envelope)//GO:0005739(mitochondrion)//GO:0005764(lysosome)	GO:0005515(protein binding)//GO:0001948(glycoprotein binding)//GO:0051117(ATPase binding)	GO:0034976(response to endoplasmic reticulum stress)//GO:0045926(negative regulation of growth)//GO:0008340(determination of adult lifespan)//GO:0006974(cellular response to DNA damage stimulus)//GO:0043065(positive regulation of apoptotic process)//GO:0043525(positive regulation of neuron apoptotic process)//GO:0072332(intrinsic apoptotic signaling pathway by p53 class mediator)//GO:2001056(posi…
Slc39a13	ENSMUSG00000002105	protein_coding	-	chr2:91054008-91071622	32.4358	11.8224	2.7436	1.45607	0.0009	up	68427	1100001L14Rik|AA387663|ZIP-13|ZIP13	MGI:MGI:1915677|Ensembl:ENSMUSG00000002105|Vega:OTTMUSG00000014353	2	2|2 E1	solute carrier family 39 (metal ion transporter), member 13		GO:0016020(membrane)//GO:0016021(integral component of membrane)//GO:0048471(perinuclear region of cytoplasm)//GO:0005794(Golgi apparatus)	GO:0046873(metal ion transmembrane transporter activity)//GO:0005385(zinc ion transmembrane transporter activity)//GO:0042803(protein homodimerization activity)	GO:0006829(zinc II ion transport)//GO:0030001(metal ion transport)//GO:0061448(connective tissue development)//GO:0006882(cellular zinc ion homeostasis)//GO:0055085(transmembrane transport)//GO:0006810(transport)//GO:0071577(zinc II ion transmembrane transport)//GO:0006811(ion transport)
Gmpr2	ENSMUSG00000002326	protein_coding	+	chr14:55672234-55678750	16.3716	9.28257	1.76369	0.818598	0.01695	up	105446	1810008P16Rik|5730544D12Rik|AA959850|GMPR 2	MGI:MGI:1917903|Ensembl:ENSMUSG00000002326	14	14|14 C3	guanosine monophosphate reductase 2	mmu00230(Purine metabolism)	GO:0005575(cellular_component)//GO:1902560(GMP reductase complex)	GO:0003920(GMP reductase activity)//GO:0003824(catalytic activity)//GO:0016491(oxidoreductase activity)//GO:0046872(metal ion binding)	GO:0055114(oxidation-reduction process)//GO:0006144(purine nucleobase metabolic process)//GO:0046038(GMP catabolic process)//GO:0009117(nucleotide metabolic process)//GO:0030224(monocyte differentiation)
Ocel1	ENSMUSG00000002396	protein_coding	+	chr8:71371297-71381960	148.155	97.2469	1.5235	0.607385	0.0099	up	77090	9430098E02Rik|AI326022|AI593544	MGI:MGI:1924340|Ensembl:ENSMUSG00000002396|Vega:OTTMUSG00000022215	8	8|8 C1	occludin/ELL domain containing 1		GO:0005575(cellular_component)	GO:0003674(molecular_function)	GO:0008150(biological_process)
Cd97	ENSMUSG00000002885	protein_coding	-	chr8:83715176-83741326	14.1776	3.88985	3.64478	1.86583	0.01235	up
Tbc1d8	ENSMUSG00000003134	protein_coding	-	chr1:39367850-39478747	17.4989	11.4143	1.53306	0.616415	0.01495	up	54610	AD3|HBLP1|VRP	MGI:MGI:1927225|Ensembl:ENSMUSG00000003134|Vega:OTTMUSG00000050277	1	1|1 B	TBC1 domain family, member 8		GO:0005622(intracellular)//GO:0012505(endomembrane system)	GO:0005096(GTPase activator activity)//GO:0017137(Rab GTPase binding)	GO:0031338(regulation of vesicle fusion)//GO:0090630(activation of GTPase activity)//GO:0006886(intracellular protein transport)
Pih1d1	ENSMUSG00000003423	protein_coding	+	chr7:45140683-45160069	20.1603	9.87927	2.04067	1.02904	0.0069	up	68845	1110061L23Rik|4933413A04Rik|Nop17	MGI:MGI:1916095|Ensembl:ENSMUSG00000003423	7	7|7 B4	PIH1 domain containing 1		GO:0005730(nucleolus)//GO:0070761(pre-snoRNP complex)//GO:0005634(nucleus)//GO:0005737(cytoplasm)//GO:0097255(R2TP complex)	GO:0019901(protein kinase binding)//GO:0042393(histone binding)//GO:0051219(phosphoprotein binding)//GO:0001164(RNA polymerase I CORE element sequence-specific DNA binding)//GO:0005515(protein binding)//GO:0051117(ATPase binding)	GO:0051569(regulation of histone H3-K4 methylation)//GO:0031334(positive regulation of protein complex assembly)//GO:0006338(chromatin remodeling)//GO:2000617(positive regulation of histone H3-K9 acetylation)//GO:0071902(positive regulation of protein serine/threonine kinase activity)//GO:1900110(negative regulation of histone H3-K9 dimethylation)//GO:0090240(positive regulation of histone H4 ace…
Mcoln1	ENSMUSG00000004567	protein_coding	+	chr8:3500456-3515303	17.1808	4.2577	4.03523	2.01265	0.00665	up	94178	2210015I05Rik|TRPML1|mucolipidin	MGI:MGI:1890498|Ensembl:ENSMUSG00000004567|Vega:OTTMUSG00000026357	8	8 A1.1|8 1.92 cM	mucolipin 1	mmu04142(Lysosome)	GO:0005768(endosome)//GO:0005764(lysosome)//GO:0005886(plasma membrane)//GO:0043235(receptor complex)//GO:0016020(membrane)//GO:0005770(late endosome)//GO:0005765(lysosomal membrane)//GO:0016021(integral component of membrane)//GO:0005737(cytoplasm)	GO:0072345(NAADP-sensitive calcium-release channel activity)//GO:0005261(cation channel activity)	GO:0051209(release of sequestered calcium ion into cytosol)//GO:0097352(autophagosome maturation)//GO:0006816(calcium ion transport)//GO:0006810(transport)//GO:0016197(endosomal transport)//GO:0006811(ion transport)
Slc25a18	ENSMUSG00000004902	protein_coding	+	chr6:120773767-120793982	9.79082	5.12203	1.91151	0.934714	0.0341	up	71803	1500015I14Rik|AW125787	MGI:MGI:1919053|Ensembl:ENSMUSG00000004902|Vega:OTTMUSG00000056827	6	6 F1|6 57.0 cM	solute carrier family 25 (mitochondrial carrier), member 18		GO:0016020(membrane)//GO:0005743(mitochondrial inner membrane)//GO:0005739(mitochondrion)//GO:0016021(integral component of membrane)	GO:0003735(structural constituent of ribosome)//GO:0015293(symporter activity)	GO:0006412(translation)//GO:0055085(transmembrane transport)//GO:0006810(transport)
Sgsh	ENSMUSG00000005043	protein_coding	-	chr11:119307767-119355536	10.0921	4.40943	2.28875	1.19456	0.0113	up	27029	4632406A19Rik	MGI:MGI:1350341|Ensembl:ENSMUSG00000005043|Vega:OTTMUSG00000003911	11	11 E2|11 83.36 cM	N-sulfoglucosamine sulfohydrolase (sulfamidase)	mmu00531(Glycosaminoglycan degradation)//mmu01100(Metabolic pathways)//mmu04142(Lysosome)	GO:0005764(lysosome)//GO:0070062(extracellular exosome)	GO:0008484(sulfuric ester hydrolase activity)//GO:0016250(N-sulfoglucosamine sulfohydrolase activity)//GO:0005515(protein binding)	GO:0030201(heparan sulfate proteoglycan metabolic process)
Wbscr22	ENSMUSG00000005378	protein_coding	-	chr5:135052956-135065365	42.3647	28.3687	1.49336	0.578561	0.0336	up	66138	1110003N24Rik	MGI:MGI:1913388|Ensembl:ENSMUSG00000005378|Vega:OTTMUSG00000025995	5	5|5 G2	Williams Beuren syndrome chromosome region 22		GO:0005634(nucleus)//GO:0005575(cellular_component)//GO:0005737(cytoplasm)	GO:0034807(4,5-dihydroxybenzo(a)pyrene methyltransferase activity)//GO:0043827(tRNA (adenine-57, 58-N(1)-) methyltransferase activity)//GO:0016274(protein-arginine N-methyltransferase activity)//GO:0008172(S-methyltransferase activity)//GO:0051995(Se-methyltransferase activity)//GO:0043777(cobalt-precorrin-7 C15-methyltransferase activity)//GO:0043803(hydroxyneurosporene-O-methyltransferase activ…	GO:0008152(metabolic process)//GO:0016568(chromatin modification)//GO:0006351(transcription, DNA-templated)//GO:0032259(methylation)//GO:0042254(ribosome biogenesis)//GO:0008150(biological_process)//GO:0006364(rRNA processing)//GO:0006355(regulation of transcription, DNA-templated)
Ddx39	ENSMUSG00000005481	protein_coding	+	chr8:83715176-83741326	15.5052	7.47801	2.07345	1.05203	0.00385	up	68278	2610307C23Rik|BAT1|DDXL|Ddx39a|URH49	MGI:MGI:1915528|Ensembl:ENSMUSG00000005481|Vega:OTTMUSG00000026023	8	8|8 C2	DEAD (Asp-Glu-Ala-Asp) box polypeptide 39		GO:0016020(membrane)//GO:0005634(nucleus)//GO:0005737(cytoplasm)//GO:0005681(spliceosomal complex)	GO:0003676(nucleic acid binding)//GO:0005524(ATP binding)//GO:0004386(helicase activity)//GO:0000166(nucleotide binding)//GO:0016887(ATPase activity)//GO:0044822(poly(A) RNA binding)//GO:0004004(ATP-dependent RNA helicase activity)//GO:0016787(hydrolase activity)	GO:0006406(mRNA export from nucleus)//GO:0008380(RNA splicing)//GO:0006974(cellular response to DNA damage stimulus)//GO:0000398(mRNA splicing, via spliceosome)//GO:0010501(RNA secondary structure unwinding)//GO:0010468(regulation of gene expression)//GO:0006397(mRNA processing)
Pcyt1a	ENSMUSG00000005615	protein_coding	+	chr16:32430920-32475070	25.8881	13.8187	1.87342	0.905671	0.00725	up	13026	CTalpha|Cctalpha|Ctpct|Cttalpha	MGI:MGI:88557|Ensembl:ENSMUSG00000005615|Vega:OTTMUSG00000025786	16	16 B3|16 22.69 cM	phosphate cytidylyltransferase 1, choline, alpha isoform	mmu00564(Glycerophospholipid metabolism)//mmu01100(Metabolic pathways)//mmu05231(Choline metabolism in cancer)	GO:0005886(plasma membrane)//GO:0005635(nuclear envelope)//GO:0016020(membrane)//GO:0005789(endoplasmic reticulum membrane)//GO:0042587(glycogen granule)//GO:0005783(endoplasmic reticulum)//GO:0005737(cytoplasm)	GO:0004105(choline-phosphate cytidylyltransferase activity)//GO:0031210(phosphatidylcholine binding)//GO:0042803(protein homodimerization activity)//GO:0005516(calmodulin binding)//GO:0008289(lipid binding)//GO:0003824(catalytic activity)//GO:0005515(protein binding)//GO:0016740(transferase activity)//GO:0016779(nucleotidyltransferase activity)	GO:0006629(lipid metabolic process)//GO:0006656(phosphatidylcholine biosynthetic process)//GO:0008654(phospholipid biosynthetic process)//GO:0006657(CDP-choline pathway)//GO:0009058(biosynthetic process)
Tomm40l	ENSMUSG00000005674	protein_coding	-	chr1:171213969-171222514	212.088	139.812	1.51695	0.601171	0.0234	up	641376	-	MGI:MGI:3589112|Ensembl:ENSMUSG00000005674|Vega:OTTMUSG00000021586	1	1|1 H3	translocase of outer mitochondrial membrane 40 homolog-like (yeast)	mmu05014(Amyotrophic lateral sclerosis (ALS))	GO:0016021(integral component of membrane)//GO:0046930(pore complex)//GO:0016020(membrane)//GO:0043234(protein complex)//GO:0005739(mitochondrion)//GO:0005741(mitochondrial outer membrane)//GO:0005742(mitochondrial outer membrane translocase complex)	GO:0015288(porin activity)//GO:0015266(protein channel activity)	GO:0055085(transmembrane transport)//GO:0006810(transport)//GO:0015031(protein transport)//GO:0030150(protein import into mitochondrial matrix)//GO:0006811(ion transport)
Gpr108	ENSMUSG00000005823	protein_coding	-	chr17:57234913-57247641	25.9181	13.066	1.98363	0.98814	0.0005	up	78308	1810015L19Rik|AA589464|C79132|Lustr2	MGI:MGI:1925558|Ensembl:ENSMUSG00000005823	17	17|17 E1.1	G protein-coupled receptor 108		GO:0016020(membrane)//GO:0016021(integral component of membrane)//GO:0005575(cellular_component)	GO:0003674(molecular_function)	GO:0008150(biological_process)
Smpd4	ENSMUSG00000005899	protein_coding	+	chr16:17619353-17644828	11.4256	6.73702	1.69595	0.762093	0.0323	up	77626	4122402O22Rik|mKIAA1418	MGI:MGI:1924876|Ensembl:ENSMUSG00000005899|Vega:OTTMUSG00000035764	16	16|16 B1	sphingomyelin phosphodiesterase 4	mmu00600(Sphingolipid metabolism)//mmu01100(Metabolic pathways)	GO:0005783(endoplasmic reticulum)//GO:0016020(membrane)//GO:0016021(integral component of membrane)//GO:0005794(Golgi apparatus)//GO:0005802(trans-Golgi network)	GO:0004767(sphingomyelin phosphodiesterase activity)//GO:0050290(sphingomyelin phosphodiesterase D activity)//GO:0046872(metal ion binding)//GO:0016787(hydrolase activity)	GO:0006685(sphingomyelin catabolic process)//GO:0046475(glycerophospholipid catabolic process)//GO:0046513(ceramide biosynthetic process)//GO:0071356(cellular response to tumor necrosis factor)
Gatad1	ENSMUSG00000007415	protein_coding	-	chr5:3571565-3647934	31.6701	13.05	2.42684	1.27908	0.0173	up	67210	2310031E19Rik|2810047M21Rik|8430439A17Rik|9130430G15Rik|B330017N08Rik|ENSMUSG00000073241|Odag	MGI:MGI:1914460|Ensembl:ENSMUSG00000007415|Vega:OTTMUSG00000028536	5	5|5 A2	GATA zinc finger domain containing 1		GO:0005654(nucleoplasm)//GO:0005634(nucleus)	GO:0043565(sequence-specific DNA binding)//GO:0008270(zinc ion binding)//GO:0046872(metal ion binding)//GO:0003700(transcription factor activity, sequence-specific DNA binding)	GO:0006355(regulation of transcription, DNA-templated)
Nit1	ENSMUSG00000013997	protein_coding	-	chr1:171329144-171345646	139.333	95.3148	1.46182	0.547765	0.03915	up	27045	AI255805|ESTM30|W57327	MGI:MGI:1350916|Ensembl:ENSMUSG00000013997|Vega:OTTMUSG00000021715	1	1 H3|1 79.35 cM	nitrilase 1		GO:0005739(mitochondrion)//GO:0005634(nucleus)//GO:0005737(cytoplasm)//GO:0070062(extracellular exosome)	GO:0016810(hydrolase activity, acting on carbon-nitrogen (but not peptide) bonds)//GO:0016787(hydrolase activity)	GO:0006807(nitrogen compound metabolic process)
Hmgb3	ENSMUSG00000015217	protein_coding	+	chrX:71555917-71560676	10.7957	3.44614	3.13271	1.64741	0.0174	up	15354	Hmg2a|Hmg4	MGI:MGI:1098219|Ensembl:ENSMUSG00000015217|Vega:OTTMUSG00000017794	X	X|X A1	high mobility group box 3		GO:0005634(nucleus)//GO:0005694(chromosome)//GO:0005737(cytoplasm)	GO:0003723(RNA binding)//GO:0003677(DNA binding)	GO:0045578(negative regulation of B cell differentiation)//GO:0002376(immune system process)//GO:0045087(innate immune response)//GO:0006351(transcription, DNA-templated)//GO:0045638(negative regulation of myeloid cell differentiation)//GO:0045596(negative regulation of cell differentiation)//GO:0006355(regulation of transcription, DNA-templated)
Serac1	ENSMUSG00000015659	protein_coding	-	chr17:5941279-6079741	10.9613	4.13058	2.65369	1.408	0.00905	up	321007	4930511N22Rik|D17Ertd141e	MGI:MGI:2447813|Ensembl:ENSMUSG00000015659|Vega:OTTMUSG00000024050	17	17 A1|17 3.67 cM	serine active site containing 1		GO:0005578(proteinaceous extracellular matrix)//GO:0005783(endoplasmic reticulum)//GO:0016021(integral component of membrane)//GO:0005739(mitochondrion)//GO:0016020(membrane)		GO:0006629(lipid metabolic process)//GO:0008654(phospholipid biosynthetic process)//GO:0030198(extracellular matrix organization)
Il17rb	ENSMUSG00000015966	protein_coding	-	chr14:29996140-30008896	11.0364	6.77266	1.62955	0.704473	0.02925	up	50905	Evi27|IL-17ER|IL-17Rh1|IL17RH1|Il17br	MGI:MGI:1355292|Ensembl:ENSMUSG00000015966|Vega:OTTMUSG00000027818	14	14 B|14 18.39 cM	interleukin 17 receptor B	mmu04060(Cytokine-cytokine receptor interaction)	GO:0005886(plasma membrane)//GO:0005887(integral component of plasma membrane)//GO:0005576(extracellular region)//GO:0009986(cell surface)//GO:0016020(membrane)//GO:0016021(integral component of membrane)//GO:0005737(cytoplasm)	GO:0004896(cytokine receptor activity)//GO:0030368(interleukin-17 receptor activity)	GO:2000667(positive regulation of interleukin-13 secretion)//GO:2000664(positive regulation of interleukin-5 secretion)//GO:0050729(positive regulation of inflammatory response)
Cacna1d	ENSMUSG00000015968	protein_coding	-	chr14:30009022-30527056	34.5104	24.8434	1.38912	0.474168	0.0257	up	12289	8430418G19Rik|C79217|Cach3|Cacn4|Cacnl1a2|Cav1.3|Cchl1a|Cchl1a2|D-LTCC	MGI:MGI:88293|Ensembl:ENSMUSG00000015968	14	14 18.43 cM|14 B	calcium channel, voltage-dependent, L type, alpha 1D subunit	mmu04010(MAPK signaling pathway)//mmu04020(Calcium signaling pathway)//mmu04022(cGMP-PKG signaling pathway)//mmu04024(cAMP signaling pathway)//mmu04260(Cardiac muscle contraction)//mmu04261(Adrenergic signaling in cardiomyocytes)//mmu04270(Vascular smooth muscle contraction)//mmu04713(Circadian entrainment)//mmu04723(Retrograde endocannabinoid signaling)//mmu04724(Glutamatergic synapse)//mmu04725…	GO:0030018(Z disc)//GO:0005886(plasma membrane)//GO:0005887(integral component of plasma membrane)//GO:1990454(L-type voltage-gated calcium channel complex)//GO:0016020(membrane)//GO:0030425(dendrite)//GO:0016021(integral component of membrane)//GO:0042383(sarcolemma)//GO:0032590(dendrite membrane)//GO:0005891(voltage-gated calcium channel complex)//GO:0005634(nucleus)//GO:0016324(apical plasma m…	GO:0005245(voltage-gated calcium channel activity)//GO:0086059(voltage-gated calcium channel activity involved SA node cell action potential)//GO:0030165(PDZ domain binding)//GO:0005244(voltage-gated ion channel activity)//GO:0030506(ankyrin binding)//GO:0005216(ion channel activity)//GO:0008331(high voltage-gated calcium channel activity)//GO:0005262(calcium channel activity)//GO:0051393(alpha-a…	GO:0070509(calcium ion import)//GO:1901016(regulation of potassium ion transmembrane transporter activity)//GO:0019722(calcium-mediated signaling)//GO:0051928(positive regulation of calcium ion transport)//GO:0032793(positive regulation of CREB transcription factor activity)//GO:0070588(calcium ion transmembrane transport)//GO:0034765(regulation of ion transmembrane transport)//GO:0086046(membran…
Tox4	ENSMUSG00000016831	protein_coding	+	chr14:52258810-52305128	15.6288	8.16168	1.9149	0.937266	0.0224	up	268741	5730589K01Rik|A630040M18|AA410149|LCP1	MGI:MGI:1915389|Ensembl:ENSMUSG00000016831|Vega:OTTMUSG00000017450	14	14|14 C2	TOX high mobility group box family member 4		GO:0005654(nucleoplasm)//GO:0000784(nuclear chromosome, telomeric region)//GO:0005634(nucleus)//GO:0072357(PTW/PP1 phosphatase complex)//GO:0000785(chromatin)	GO:0003677(DNA binding)
Psmd11	ENSMUSG00000017428	protein_coding	+	chr11:80427731-80473248	9.48666	4.0665	2.33288	1.22211	0.0349	up	69077	1700089D09Rik|1810019E17Rik|2610024G20Rik|2810055C24Rik|C78232|P44.5|S9	MGI:MGI:1916327|Ensembl:ENSMUSG00000017428|Vega:OTTMUSG00000000212	11	11|11 B5	proteasome (prosome, macropain) 26S subunit, non-ATPase, 11	mmu03050(Proteasome)//mmu05169(Epstein-Barr virus infection)	GO:0070062(extracellular exosome)//GO:0016020(membrane)//GO:0005838(proteasome regulatory particle)//GO:0000502(proteasome complex)//GO:0005634(nucleus)//GO:0022624(proteasome accessory complex)	GO:0005515(protein binding)	GO:0048863(stem cell differentiation)//GO:0043248(proteasome assembly)//GO:0006511(ubiquitin-dependent protein catabolic process)
Nkiras2	ENSMUSG00000017837	protein_coding	+	chr11:100574903-100704271	16.9709	6.78724	2.50042	1.32217	0.0242	up	71966	2410003M04Rik|4930527H08Rik|D630018G21Rik|KBRAS2	MGI:MGI:1919216|Ensembl:ENSMUSG00000017837|Vega:OTTMUSG00000002025	11	11|11 D	NFKB inhibitor interacting Ras-like protein 2		GO:0016020(membrane)//GO:0005737(cytoplasm)	GO:0000166(nucleotide binding)//GO:0005525(GTP binding)	GO:0007264(small GTPase mediated signal transduction)//GO:0007165(signal transduction)
Pcgf2	ENSMUSG00000018537	protein_coding	-	chr11:97688822-97700497	10.5494	5.33705	1.97663	0.983046	0.02125	up	22658	Mel18|Rnf110|Zfp144|mel-18	MGI:MGI:99161|Ensembl:ENSMUSG00000018537|Vega:OTTMUSG00000002751	11	11 61.06 cM|11 C1-C3	polycomb group ring finger 2	mmu04550(Signaling pathways regulating pluripotency of stem cells)	GO:0035102(PRC1 complex)//GO:0000790(nuclear chromatin)//GO:0001739(sex chromatin)//GO:0031519(PcG protein complex)//GO:0005634(nucleus)//GO:0016604(nuclear body)	GO:0008270(zinc ion binding)//GO:0003682(chromatin binding)//GO:0097027(ubiquitin-protein transferase activator activity)//GO:0046872(metal ion binding)//GO:0005515(protein binding)//GO:0003677(DNA binding)	GO:2001234(negative regulation of apoptotic signaling pathway)//GO:0070301(cellular response to hydrogen peroxide)//GO:0006351(transcription, DNA-templated)//GO:0009952(anterior/posterior pattern specification)//GO:0016573(histone acetylation)//GO:0000122(negative regulation of transcription from RNA polymerase II promoter)//GO:0048706(embryonic skeletal system development)//GO:0001701(in utero e…
Tlcd1	ENSMUSG00000019437	protein_coding	+	chr11:78176710-78183584	19.9844	8.63543	2.31424	1.21054	0.0041	up	68385	-	MGI:MGI:1915572|Ensembl:ENSMUSG00000019437|Vega:OTTMUSG00000000096	11	11|11 B5	TLC domain containing 1		GO:0016020(membrane)//GO:0005886(plasma membrane)//GO:0005575(cellular_component)//GO:0016021(integral component of membrane)	GO:0003674(molecular_function)	GO:0008150(biological_process)
Plscr3	ENSMUSG00000019461	protein_coding	+	chr11:69846375-69858730	50.2895	34.2335	1.46902	0.554851	0.0212	up	70310	2210403O21Rik|2610037N06Rik|ESTM3|X83310	MGI:MGI:1917560|Ensembl:ENSMUSG00000019461|Vega:OTTMUSG00000006010	11	11 B3|11 42.9 cM	phospholipid scramblase 3		GO:0016020(membrane)//GO:0005886(plasma membrane)//GO:0005739(mitochondrion)//GO:0016021(integral component of membrane)	GO:0017124(SH3 domain binding)//GO:0048306(calcium-dependent protein binding)//GO:0017128(phospholipid scramblase activity)	GO:0042632(cholesterol homeostasis)//GO:0006915(apoptotic process)//GO:0042593(glucose homeostasis)
Ubxn6	ENSMUSG00000019578	protein_coding	-	chr17:56040415-56075028	34.3198	17.7163	1.93719	0.953964	0.00225	up	66530	1200008L11Rik|2210415J11Rik|AU040909|Ubxd1|Ubxdc2	MGI:MGI:1913780|Ensembl:ENSMUSG00000019578|Vega:OTTMUSG00000033034	17	17|17 D	UBX domain protein 6	mmu04141(Protein processing in endoplasmic reticulum)	GO:0005634(nucleus)//GO:0005856(cytoskeleton)//GO:0005737(cytoplasm)//GO:0070062(extracellular exosome)
Traf3ip2	ENSMUSG00000019842	protein_coding	+	chr10:39368486-39732007	11.1672	3.88966	2.87099	1.52155	0.03595	up	103213	AI429613|Act1|CIKS	MGI:MGI:2143599|Ensembl:ENSMUSG00000019842|Vega:OTTMUSG00000031773	10	10|10 B1	TRAF3 interacting protein 2			GO:0005102(receptor binding)//GO:0005515(protein binding)	GO:0001783(B cell apoptotic process)//GO:0002230(positive regulation of defense response to virus by host)//GO:0048305(immunoglobulin secretion)//GO:0006959(humoral immune response)
Sf3a2	ENSMUSG00000020211	protein_coding	+	chr10:80796098-80804924	8.76049	4.5849	1.91073	0.934122	0.03395	up	20222	66kDa|AW047242|PRP11|SFA66|Sap62	MGI:MGI:104912|Ensembl:ENSMUSG00000020211|Vega:OTTMUSG00000032875	10	10 C1|10 39.72 cM	splicing factor 3a, subunit 2	mmu03040(Spliceosome)	GO:0071013(catalytic step 2 spliceosome)//GO:0005634(nucleus)//GO:0005686(U2 snRNP)//GO:0071004(U2-type prespliceosome)	GO:0005515(protein binding)	GO:0000245(spliceosomal complex assembly)//GO:0000398(mRNA splicing, via spliceosome)//GO:0000375(RNA splicing, via transesterification reactions)
Rffl	ENSMUSG00000020696	protein_coding	-	chr11:80880168-82871210	38.5452	27.2259	1.41575	0.501568	0.03055	up	67338	1700051E09Rik|4930516L10Rik|BG080975|Carp2	MGI:MGI:1914588|Ensembl:ENSMUSG00000020696|Vega:OTTMUSG00000000906	11	11|11 B5	ring finger and FYVE like domain containing protein		GO:0005768(endosome)//GO:0005886(plasma membrane)//GO:0010008(endosome membrane)//GO:0016020(membrane)//GO:0002947(tumor necrosis factor receptor superfamily complex)//GO:0016023(cytoplasmic, membrane-bounded vesicle)//GO:0005737(cytoplasm)	GO:0070740(tubulin-glutamic acid ligase activity)//GO:0008270(zinc ion binding)//GO:0070739(protein-glutamic acid ligase activity)//GO:0031625(ubiquitin protein ligase binding)//GO:0008766(UDP-N-acetylmuramoylalanyl-D-glutamyl-2,6-diaminopimelate-D-alanyl-D-alanine ligase activity)//GO:0019901(protein kinase binding)//GO:0070737(protein-glycine ligase activity, elongating)//GO:0018169(ribosomal S…	GO:0070936(protein K48-linked ubiquitination)//GO:0010762(regulation of fibroblast migration)//GO:2001271(negative regulation of cysteine-type endopeptidase activity involved in execution phase of apoptosis)//GO:1902042(negative regulation of extrinsic apoptotic signaling pathway via death domain receptors)//GO:0010804(negative regulation of tumor necrosis factor-mediated signaling pathway)//GO:1…
Ftsj3	ENSMUSG00000020706	protein_coding	-	chr11:106249141-106256079	14.0969	6.29165	2.24058	1.16387	0.0422	up	56095	AA537063|AU045295|C79843|D11Ertd400e|Epcs3	MGI:MGI:1860295|Ensembl:ENSMUSG00000020706|Vega:OTTMUSG00000003291	11	11 E1|11 68.89 cM	FtsJ RNA methyltransferase homolog 3 (E. coli)		GO:0005730(nucleolus)//GO:0030687(preribosome, large subunit precursor)//GO:0005634(nucleus)	GO:0034807(4,5-dihydroxybenzo(a)pyrene methyltransferase activity)//GO:0043827(tRNA (adenine-57, 58-N(1)-) methyltransferase activity)//GO:0016274(protein-arginine N-methyltransferase activity)//GO:0008172(S-methyltransferase activity)//GO:0051995(Se-methyltransferase activity)//GO:0043777(cobalt-precorrin-7 C15-methyltransferase activity)//GO:0043803(hydroxyneurosporene-O-methyltransferase activ…	GO:0000463(maturation of LSU-rRNA from tricistronic rRNA transcript (SSU-rRNA, 5.8S rRNA, LSU-rRNA))//GO:0000466(maturation of 5.8S rRNA from tricistronic rRNA transcript (SSU-rRNA, 5.8S rRNA, LSU-rRNA))//GO:0031167(rRNA methylation)//GO:0042254(ribosome biogenesis)//GO:0006364(rRNA processing)//GO:0032259(methylation)//GO:0001510(RNA methylation)
0610010K14Rik	ENSMUSG00000020831	protein_coding	-	chr11:70235205-70239842	8.6915	3.25493	2.67026	1.41698	0.00965	up	104457	1110020A23Rik|AL033328|AU045833|Bap18	MGI:MGI:1915609|Ensembl:ENSMUSG00000020831|Vega:OTTMUSG00000006039	11	11|11 B3	RIKEN cDNA 0610010K14 gene		GO:0005654(nucleoplasm)//GO:0005634(nucleus)//GO:0071339(MLL1 complex)//GO:0005737(cytoplasm)//GO:0016589(NURF complex)	GO:0003674(molecular_function)//GO:0003677(DNA binding)	GO:0016568(chromatin modification)//GO:0008150(biological_process)
Fdft1	ENSMUSG00000021273	protein_coding	-	chr14:63122461-63177793	22.1948	12.7114	1.74605	0.804098	0.0073	up	14137	SQS|SS	MGI:MGI:102706|Ensembl:ENSMUSG00000021273	14	14 D1|14 33.24 cM	farnesyl diphosphate farnesyl transferase 1	mmu00100(Steroid biosynthesis)//mmu01100(Metabolic pathways)	GO:0005783(endoplasmic reticulum)//GO:0016020(membrane)//GO:0016021(integral component of membrane)//GO:0043231(intracellular membrane-bounded organelle)	GO:0016491(oxidoreductase activity)//GO:0016765(transferase activity, transferring alkyl or aryl (other than methyl) groups)//GO:0004310(farnesyl-diphosphate farnesyltransferase activity)//GO:0003824(catalytic activity)//GO:0016740(transferase activity)//GO:0051996(squalene synthase activity)	GO:0055114(oxidation-reduction process)//GO:0008152(metabolic process)//GO:0045338(farnesyl diphosphate metabolic process)//GO:0008299(isoprenoid biosynthetic process)//GO:0006695(cholesterol biosynthetic process)//GO:0008203(cholesterol metabolic process)//GO:0016126(sterol biosynthetic process)//GO:0006629(lipid metabolic process)//GO:0009058(biosynthetic process)//GO:0006694(steroid biosynthet…
Ppp1r13b	ENSMUSG00000021285	protein_coding	-	chr12:111828457-111908055	15.5606	10.2327	1.52067	0.604708	0.0477	up	21981	AI449786|ASPP1|AW545810|Tp53bp2|Trp53bp2|p85	MGI:MGI:1336199|Ensembl:ENSMUSG00000021285	12	12|12 F2	protein phosphatase 1, regulatory (inhibitor) subunit 13B		GO:0005654(nucleoplasm)//GO:0005886(plasma membrane)//GO:0005634(nucleus)//GO:0005737(cytoplasm)//GO:0048471(perinuclear region of cytoplasm)	GO:0008134(transcription factor binding)//GO:0002039(p53 binding)	GO:0006915(apoptotic process)//GO:0097193(intrinsic apoptotic signaling pathway)//GO:1901216(positive regulation of neuron death)//GO:0045786(negative regulation of cell cycle)//GO:0072332(intrinsic apoptotic signaling pathway by p53 class mediator)
Gpld1	ENSMUSG00000021340	protein_coding	+	chr13:24943151-24990999	231.133	149.989	1.541	0.623871	0.03325	up	14756	6330541J12Rik|AW546131	MGI:MGI:106604|Ensembl:ENSMUSG00000021340|Vega:OTTMUSG00000000734	13	13 A3.1|13 10.79 cM	glycosylphosphatidylinositol specific phospholipase D1	mmu00563(Glycosylphosphatidylinositol(GPI)-anchor biosynthesis)	GO:0070062(extracellular exosome)//GO:0005576(extracellular region)//GO:0005765(lysosomal membrane)//GO:0043231(intracellular membrane-bounded organelle)//GO:0034364(high-density lipoprotein particle)//GO:0005578(proteinaceous extracellular matrix)//GO:0005622(intracellular)//GO:0005615(extracellular space)//GO:0005737(cytoplasm)	GO:0017080(sodium channel regulator activity)//GO:0004630(phospholipase D activity)//GO:0005515(protein binding)//GO:0016787(hydrolase activity)//GO:0004621(glycosylphosphatidylinositol phospholipase D activity)	GO:0071282(cellular response to iron(II) ion)//GO:0008285(negative regulation of cell proliferation)//GO:0035774(positive regulation of insulin secretion involved in cellular response to glucose stimulus)//GO:0070633(transepithelial transport)//GO:0002042(cell migration involved in sprouting angiogenesis)//GO:0071241(cellular response to inorganic substance)//GO:0071397(cellular response to chole…
Nkd2	ENSMUSG00000021567	protein_coding	-	chr13:73818533-73847631	17.4048	11.0247	1.57871	0.658748	0.01805	up	72293	2210403L10Rik|AW212591	MGI:MGI:1919543|Ensembl:ENSMUSG00000021567|Vega:OTTMUSG00000027729	13	13|13 C1	naked cuticle 2 homolog (Drosophila)	mmu04310(Wnt signaling pathway)	GO:0005886(plasma membrane)//GO:0016328(lateral plasma membrane)//GO:0016020(membrane)//GO:0071944(cell periphery)//GO:0016323(basolateral plasma membrane)//GO:0031410(cytoplasmic vesicle)//GO:0005737(cytoplasm)	GO:0046872(metal ion binding)//GO:0019838(growth factor binding)//GO:0005509(calcium ion binding)//GO:0031625(ubiquitin protein ligase binding)	GO:0010954(positive regulation of protein processing)//GO:0032436(positive regulation of proteasomal ubiquitin-dependent protein catabolic process)//GO:0090090(negative regulation of canonical Wnt signaling pathway)//GO:0048210(Golgi vesicle fusion to target membrane)//GO:0016055(Wnt signaling pathway)//GO:0090004(positive regulation of establishment of protein localization to plasma membrane)//G…
Nkiras1	ENSMUSG00000021772	protein_coding	+	chr14:18267822-18331859	25.3874	16.2678	1.5606	0.642099	0.0189	up	69721	2400004O09Rik|KBRAS1|kappaB-Ras1	MGI:MGI:1916971|Ensembl:ENSMUSG00000021772|Vega:OTTMUSG00000028841	14	14|14 A3	NFKB inhibitor interacting Ras-like protein 1		GO:0016020(membrane)//GO:0005575(cellular_component)//GO:0005737(cytoplasm)	GO:0000166(nucleotide binding)//GO:0005525(GTP binding)	GO:0007264(small GTPase mediated signal transduction)//GO:0008150(biological_process)//GO:0007165(signal transduction)
Ap3m1	ENSMUSG00000021824	protein_coding	-	chr14:20929432-21052508	85.9555	62.3038	1.37962	0.46427	0.03835	up	55946	1200013D09Rik|C78982|R75378	MGI:MGI:1929212|Ensembl:ENSMUSG00000021824|Vega:OTTMUSG00000033833	14	14 A3|14 11.58 cM	adaptor-related protein complex 3, mu 1 subunit	mmu04142(Lysosome)	GO:0030131(clathrin adaptor complex)//GO:1904115(axon cytoplasm)//GO:0016020(membrane)//GO:0005794(Golgi apparatus)//GO:0005765(lysosomal membrane)//GO:0031410(cytoplasmic vesicle)//GO:0005623(cell)//GO:0005622(intracellular)//GO:0030424(axon)	GO:0017137(Rab GTPase binding)	GO:0048490(anterograde synaptic vesicle transport)//GO:0016192(vesicle-mediated transport)//GO:0006886(intracellular protein transport)//GO:0006810(transport)//GO:0015031(protein transport)//GO:0008089(anterograde axonal transport)
Glyr1	ENSMUSG00000022536	protein_coding	-	chr16:5013905-5049910	15.5191	5.31675	2.91889	1.54542	5e-05	up	74022	2810419J22Rik|3930401K13Rik|AW545332|Npac	MGI:MGI:1921272|Ensembl:ENSMUSG00000022536	16	16 A1|16 2.49 cM	glyoxylate reductase 1 homolog (Arabidopsis)		GO:0005654(nucleoplasm)//GO:0005634(nucleus)//GO:0005794(Golgi apparatus)//GO:0005737(cytoplasm)	GO:0004616(phosphogluconate dehydrogenase (decarboxylating) activity)//GO:0051287(NAD binding)//GO:0043883(malolactic enzyme activity)//GO:0008748(N-ethylmaleimide reductase activity)//GO:0016491(oxidoreductase activity)//GO:0043826(sulfur oxygenase reductase activity)//GO:0043914(NADPH:sulfur oxidoreductase activity)//GO:0035064(methylated histone binding)//GO:0043738(reduced coenzyme F420 dehyd…	GO:0055114(oxidation-reduction process)
Rogdi	ENSMUSG00000022540	protein_coding	-	chr16:5008729-5013517	53.2527	29.4862	1.80602	0.852816	0.00115	up	66049	0610011C19Rik|AU020118|C76152|Lzf	MGI:MGI:1913299|Ensembl:ENSMUSG00000022540|Vega:OTTMUSG00000055592	16	16 A1|16 2.49 cM	rogdi homolog		GO:0005622(intracellular)//GO:0005634(nucleus)//GO:0005635(nuclear envelope)	GO:0003674(molecular_function)	GO:0007420(brain development)//GO:0042475(odontogenesis of dentin-containing tooth)//GO:0008284(positive regulation of cell proliferation)//GO:0022008(neurogenesis)//GO:0030097(hemopoiesis)
Adck5	ENSMUSG00000022550	protein_coding	+	chr15:76576357-76607591	13.6129	5.64828	2.41009	1.26909	0.0065	up	268822	A230108P17	MGI:MGI:2679274|Ensembl:ENSMUSG00000022550|Vega:OTTMUSG00000034304	15	15|15 D3	aarF domain containing kinase 5		GO:0016020(membrane)//GO:0016021(integral component of membrane)//GO:0005739(mitochondrion)	GO:0004674(protein serine/threonine kinase activity)//GO:0008545(JUN kinase kinase activity)//GO:0004704(NF-kappaB-inducing kinase activity)//GO:0016301(kinase activity)//GO:0004675(transmembrane receptor protein serine/threonine kinase activity)//GO:0004698(calcium-dependent protein kinase C activity)//GO:0019912(cyclin-dependent protein kinase activating kinase activity)//GO:0003674(molecular_f…	GO:0016310(phosphorylation)//GO:0008150(biological_process)
Ntan1	ENSMUSG00000022681	protein_coding	+	chr16:13819231-13903131	918.938	656.762	1.39919	0.484596	0.02865	up	18203	-	MGI:MGI:108471|Ensembl:ENSMUSG00000022681|Vega:OTTMUSG00000023679	16	16 A1|16 9.64 cM	N-terminal Asn amidase		GO:0005634(nucleus)//GO:0005737(cytoplasm)	GO:0008418(protein-N-terminal asparagine amidohydrolase activity)//GO:0034576(N-isopropylacetanilide amidohydrolase activity)//GO:0008759(UDP-3-O-[3-hydroxymyristoyl] N-acetylglucosamine deacetylase activity)//GO:0034885(gamma-N-formylaminovinylacetate hydrolase activity)//GO:0052790(chitooligosaccharide deacetylase activity)//GO:0034571(4'-(2-hydroxyisopropyl)phenylurea amidohydrolase activity)/…	GO:0008344(adult locomotory behavior)//GO:0007613(memory)
Trmt2a	ENSMUSG00000022721	protein_coding	+	chr16:18239783-18289249	31.7367	19.9682	1.58936	0.668448	0.04365	up	15547	Htf9c	MGI:MGI:96270|Ensembl:ENSMUSG00000022721|Vega:OTTMUSG00000026007	16	16 A3|16 11.31 cM	TRM2 tRNA methyltransferase 2A			GO:0034807(4,5-dihydroxybenzo(a)pyrene methyltransferase activity)//GO:0043827(tRNA (adenine-57, 58-N(1)-) methyltransferase activity)//GO:0016274(protein-arginine N-methyltransferase activity)//GO:0008172(S-methyltransferase activity)//GO:0051995(Se-methyltransferase activity)//GO:0043777(cobalt-precorrin-7 C15-methyltransferase activity)//GO:0043803(hydroxyneurosporene-O-methyltransferase activ…	GO:0006396(RNA processing)//GO:0032259(methylation)
Lztr1	ENSMUSG00000022761	protein_coding	+	chr16:17508687-17526333	12.7724	6.90072	1.85087	0.888207	0.0258	up	66863	1200003E21Rik|AI591627|AW550890	MGI:MGI:1914113|Ensembl:ENSMUSG00000022761|Vega:OTTMUSG00000025194	16	16|16 A3	leucine-zipper-like transcriptional regulator, 1		GO:0005794(Golgi apparatus)	GO:0003674(molecular_function)	GO:0008150(biological_process)
Asic1	ENSMUSG00000023017	protein_coding	+	chr15:99670717-99701127	19.2638	13.3573	1.4422	0.528267	0.035	up	11419	AI843610|ASIC|ASIC1a|Accn2|B530003N02Rik|BNaC2	MGI:MGI:1194915|Ensembl:ENSMUSG00000023017	15	15|15 F3	acid-sensing (proton-gated) ion channel 1	mmu04750(Inflammatory mediator regulation of TRP channels)	GO:0005886(plasma membrane)//GO:0005887(integral component of plasma membrane)//GO:0009986(cell surface)//GO:0016020(membrane)//GO:0016021(integral component of membrane)//GO:0043198(dendritic shaft)//GO:0045202(synapse)//GO:0043197(dendritic spine)	GO:0005272(sodium channel activity)//GO:0015280(ligand-gated sodium channel activity)//GO:0005261(cation channel activity)//GO:0005216(ion channel activity)//GO:0015077(monovalent inorganic cation transmembrane transporter activity)//GO:0022839(ion gated channel activity)//GO:0044736(acid-sensing ion channel activity)//GO:0005515(protein binding)	GO:0034220(ion transmembrane transport)//GO:0010447(response to acidic pH)//GO:0071467(cellular response to pH)//GO:0046929(negative regulation of neurotransmitter secretion)//GO:0070588(calcium ion transmembrane transport)//GO:0042391(regulation of membrane potential)//GO:0015672(monovalent inorganic cation transport)//GO:0006812(cation transport)//GO:0006816(calcium ion transport)//GO:0008306(a…
Map3k12	ENSMUSG00000023050	protein_coding	-	chr15:102455525-102517064	112.983	70.8386	1.59494	0.673502	0.00555	up	26404	DLK|MUK|Zpk	MGI:MGI:1346881|Ensembl:ENSMUSG00000023050|Vega:OTTMUSG00000036001	15	15|15 F3	mitogen-activated protein kinase kinase kinase 12	mmu04010(MAPK signaling pathway)	GO:0005886(plasma membrane)//GO:0016020(membrane)//GO:0030424(axon)//GO:0005829(cytosol)//GO:0030426(growth cone)//GO:0005737(cytoplasm)	GO:0004674(protein serine/threonine kinase activity)//GO:0019901(protein kinase binding)//GO:0042803(protein homodimerization activity)//GO:0004672(protein kinase activity)//GO:0004709(MAP kinase kinase kinase activity)//GO:0000166(nucleotide binding)//GO:0016301(kinase activity)//GO:0005524(ATP binding)//GO:0016740(transferase activity)	GO:0016310(phosphorylation)//GO:0006468(protein phosphorylation)//GO:0098779(mitophagy in response to mitochondrial depolarization)//GO:0046777(protein autophosphorylation)//GO:0016572(histone phosphorylation)//GO:0000186(activation of MAPKK activity)//GO:0018107(peptidyl-threonine phosphorylation)//GO:2000672(negative regulation of motor neuron apoptotic process)//GO:0018105(peptidyl-serine phos…
Lrrc71	ENSMUSG00000023084	protein_coding	-	chr3:87617558-87824306	53.1153	38.5918	1.37634	0.460834	0.0402	up	74485	4933430H15Rik	MGI:MGI:1921735|Ensembl:ENSMUSG00000023084|Vega:OTTMUSG00000036959	3	3|3 F1	leucine rich repeat containing 71		GO:0005575(cellular_component)	GO:0003674(molecular_function)	GO:0008150(biological_process)
Celsr3	ENSMUSG00000023473	protein_coding	+	chr9:108826319-108852963	13.0504	8.05687	1.61978	0.695801	0.00215	up	107934	Adgrc3|Fmi1|flamingo|mKIAA0812	MGI:MGI:1858236|Ensembl:ENSMUSG00000023473|Vega:OTTMUSG00000050676	9	9|9 F2	cadherin, EGF LAG seven-pass G-type receptor 3		GO:0016020(membrane)//GO:0005886(plasma membrane)//GO:0016021(integral component of membrane)	GO:0004871(signal transducer activity)//GO:0004930(G-protein coupled receptor activity)//GO:0005509(calcium ion binding)//GO:0004888(transmembrane signaling receptor activity)	GO:0042384(cilium assembly)//GO:0032880(regulation of protein localization)//GO:0036515(serotonergic neuron axon guidance)//GO:0007156(homophilic cell adhesion via plasma membrane adhesion molecules)//GO:0007155(cell adhesion)//GO:0007413(axonal fasciculation)//GO:1904938(planar cell polarity pathway involved in axon guidance)//GO:0001764(neuron migration)//GO:0007166(cell surface receptor signal…
Igf2r	ENSMUSG00000023830	protein_coding	-	chr17:12682405-12868143	30.6275	0.788379	38.8489	5.2798	0.0044	up	16004	AI661837|CD222|CI-MPR|M6P/IGF2R|Mpr300	MGI:MGI:96435|Ensembl:ENSMUSG00000023830|Vega:OTTMUSG00000034915	17	17 8.64 cM|17 A-C	insulin-like growth factor 2 receptor	mmu04142(Lysosome)//mmu04144(Endocytosis)	GO:0005641(nuclear envelope lumen)//GO:0005768(endosome)//GO:0005764(lysosome)//GO:0005769(early endosome)//GO:0005886(plasma membrane)//GO:0005802(trans-Golgi network)//GO:0030139(endocytic vesicle)//GO:0030140(trans-Golgi network transport vesicle)//GO:0016020(membrane)//GO:0048471(perinuclear region of cytoplasm)//GO:0005770(late endosome)//GO:0009986(cell surface)//GO:0070062(extracellular ex…	GO:0001972(retinoic acid binding)//GO:0001965(G-protein alpha-subunit binding)//GO:0051219(phosphoprotein binding)//GO:0005215(transporter activity)//GO:0042802(identical protein binding)//GO:0031995(insulin-like growth factor II binding)//GO:0004930(G-protein coupled receptor activity)//GO:0005520(insulin-like growth factor binding)//GO:0005537(mannose binding)//GO:0001948(glycoprotein binding)/…	GO:0032526(response to retinoic acid)//GO:0043065(positive regulation of apoptotic process)//GO:0001889(liver development)//GO:0006810(transport)//GO:0007186(G-protein coupled receptor signaling pathway)//GO:0042981(regulation of apoptotic process)
Mapk8ip3	ENSMUSG00000024163	protein_coding	-	chr17:24886642-24936977	34.1334	19.7395	1.72919	0.7901	0.01175	up	30957	BB120594|D17Wsu15e|JIP-3|JSAP1|JSAP1a|JSAP1b|JSAP1c|JSAP1d|Jip3|Syd2|mKIAA1066	MGI:MGI:1353598|Ensembl:ENSMUSG00000024163|Vega:OTTMUSG00000030477	17	17 A3.3|17 12.53 cM	mitogen-activated protein kinase 8 interacting protein 3	mmu04010(MAPK signaling pathway)	GO:0005886(plasma membrane)//GO:0043005(neuron projection)//GO:0005790(smooth endoplasmic reticulum)//GO:0030425(dendrite)//GO:0005794(Golgi apparatus)//GO:0030673(axolemma)//GO:0000139(Golgi membrane)//GO:0031410(cytoplasmic vesicle)//GO:0042995(cell projection)//GO:0005737(cytoplasm)	GO:0005078(MAP-kinase scaffold activity)//GO:0019894(kinesin binding)//GO:0031434(mitogen-activated protein kinase kinase binding)//GO:0008432(JUN kinase binding)//GO:0030159(receptor signaling complex scaffold activity)//GO:0031435(mitogen-activated protein kinase kinase kinase binding)//GO:0005515(protein binding)	GO:0007411(axon guidance)//GO:0043507(positive regulation of JUN kinase activity)//GO:0007257(activation of JUN kinase activity)//GO:0009791(post-embryonic development)//GO:0008104(protein localization)//GO:0030900(forebrain development)//GO:0001701(in utero embryonic development)//GO:0007585(respiratory gaseous exchange)//GO:0045666(positive regulation of neuron differentiation)//GO:0016192(vesi…
Thoc1	ENSMUSG00000024287	protein_coding	+	chr18:9958179-10045119	15.8754	10.426	1.52267	0.606606	0.0229	up	225160	3110002N20Rik|AW107452|NMP-84	MGI:MGI:1919668|Ensembl:ENSMUSG00000024287	18	18|18 A1	THO complex 1	mmu03013(RNA transport)//mmu03040(Spliceosome)	GO:0000346(transcription export complex)//GO:0000445(THO complex part of transcription export complex)//GO:0000347(THO complex)//GO:0045171(intercellular bridge)//GO:0000784(nuclear chromosome, telomeric region)//GO:0005654(nucleoplasm)//GO:0005634(nucleus)//GO:0005737(cytoplasm)	GO:0003723(RNA binding)//GO:0005515(protein binding)//GO:0003677(DNA binding)	GO:0006406(mRNA export from nucleus)//GO:2000002(negative regulation of DNA damage checkpoint)//GO:0008380(RNA splicing)//GO:0051028(mRNA transport)//GO:0000018(regulation of DNA recombination)//GO:0048297(negative regulation of isotype switching to IgA isotypes)//GO:0046784(viral mRNA export from host cell nucleus)//GO:0006351(transcription, DNA-templated)//GO:0032786(positive regulation of DNA-…
Csf1r	ENSMUSG00000024621	protein_coding	+	chr18:61105571-61177050	15.0419	9.2188	1.63165	0.706336	0.0061	up	12978	AI323359|CD115|CSF-1R|Csfmr|Fim-2|Fim2|Fms|M-CSF-R|M-CSFR	MGI:MGI:1339758|Ensembl:ENSMUSG00000024621|Vega:OTTMUSG00000014918	18	18 34.41 cM|18 D	colony stimulating factor 1 receptor	mmu04014(Ras signaling pathway)//mmu04015(Rap1 signaling pathway)//mmu04060(Cytokine-cytokine receptor interaction)//mmu04144(Endocytosis)//mmu04151(PI3K-Akt signaling pathway)//mmu04380(Osteoclast differentiation)//mmu04640(Hematopoietic cell lineage)//mmu05200(Pathways in cancer)//mmu05202(Transcriptional misregulation in cancer)	GO:0016020(membrane)//GO:0005886(plasma membrane)//GO:0016021(integral component of membrane)//GO:0009986(cell surface)//GO:1990682(CSF1-CSF1R complex)	GO:0019903(protein phosphatase binding)//GO:0004713(protein tyrosine kinase activity)//GO:0042803(protein homodimerization activity)//GO:0004672(protein kinase activity)//GO:0004714(transmembrane receptor protein tyrosine kinase activity)//GO:0000166(nucleotide binding)//GO:0016301(kinase activity)//GO:0019955(cytokine binding)//GO:0005011(macrophage colony-stimulating factor receptor activity)//…	GO:0007169(transmembrane receptor protein tyrosine kinase signaling pathway)//GO:0016310(phosphorylation)//GO:0030097(hemopoiesis)//GO:0008285(negative regulation of cell proliferation)//GO:0043066(negative regulation of apoptotic process)//GO:0090197(positive regulation of chemokine secretion)//GO:0030316(osteoclast differentiation)//GO:0038145(macrophage colony-stimulating factor signaling path…
Rad9a	ENSMUSG00000024824	protein_coding	-	chr19:4192157-4201603	43.2622	26.8722	1.60992	0.686993	0.00645	up	19367	Rad9	MGI:MGI:1328356|Ensembl:ENSMUSG00000024824	19	19|19 A	RAD9 checkpoint clamp component A		GO:0005654(nucleoplasm)//GO:0005634(nucleus)//GO:0030896(checkpoint clamp complex)//GO:0005737(cytoplasm)	GO:0008408(3'-5' exonuclease activity)//GO:0019901(protein kinase binding)//GO:0004527(exonuclease activity)//GO:0017124(SH3 domain binding)//GO:0042826(histone deacetylase binding)//GO:0004518(nuclease activity)//GO:0005515(protein binding)//GO:0019899(enzyme binding)//GO:0016787(hydrolase activity)//GO:0008853(exodeoxyribonuclease III activity)	GO:0031573(intra-S DNA damage checkpoint)//GO:0006974(cellular response to DNA damage stimulus)//GO:0000075(cell cycle checkpoint)//GO:1902231(positive regulation of intrinsic apoptotic signaling pathway in response to DNA damage)//GO:0000076(DNA replication checkpoint)//GO:0090305(nucleic acid phosphodiester bond hydrolysis)//GO:0009314(response to radiation)//GO:0071479(cellular response to ion…
Minpp1	ENSMUSG00000024896	protein_coding	+	chr19:32485768-32515663	11.7741	6.17627	1.90635	0.930814	0.0035	up	17330	AA408516	MGI:MGI:1336159|Ensembl:ENSMUSG00000024896	19	19 C1|19 27.25 cM	multiple inositol polyphosphate histidine phosphatase 1	mmu00010(Glycolysis / Gluconeogenesis)//mmu00562(Inositol phosphate metabolism)//mmu01100(Metabolic pathways)	GO:0005783(endoplasmic reticulum)//GO:0016020(membrane)//GO:0005886(plasma membrane)//GO:0070062(extracellular exosome)	GO:0003993(acid phosphatase activity)//GO:0004446(inositol-hexakisphosphate phosphatase activity)//GO:0034417(bisphosphoglycerate 3-phosphatase activity)//GO:0030351(inositol-1,3,4,5,6-pentakisphosphate 3-phosphatase activity)//GO:0030352(inositol-1,4,5,6-tetrakisphosphate 6-phosphatase activity)//GO:0052826(inositol hexakisphosphate 2-phosphatase activity)//GO:0016791(phosphatase activity)//GO:0…
Map4k2	ENSMUSG00000024948	protein_coding	+	chr19:6341134-6378030	9.01136	5.28276	1.70581	0.770453	0.0442	up	26412	AI385662|BL44|GCK|Rab8ip	MGI:MGI:1346883|Ensembl:ENSMUSG00000024948|Vega:OTTMUSG00000018616	19	19|19 A	mitogen-activated protein kinase kinase kinase kinase 2	mmu04010(MAPK signaling pathway)	GO:0016020(membrane)//GO:0005886(plasma membrane)//GO:0005794(Golgi apparatus)//GO:0005737(cytoplasm)	GO:0004674(protein serine/threonine kinase activity)//GO:0004702(receptor signaling protein serine/threonine kinase activity)//GO:0004672(protein kinase activity)//GO:0031435(mitogen-activated protein kinase kinase kinase binding)//GO:0008349(MAP kinase kinase kinase kinase activity)//GO:0000166(nucleotide binding)//GO:0016301(kinase activity)//GO:0005524(ATP binding)//GO:0016740(transferase acti…	GO:0002376(immune system process)//GO:0045087(innate immune response)//GO:0007257(activation of JUN kinase activity)//GO:0016310(phosphorylation)//GO:0006903(vesicle targeting)//GO:0046330(positive regulation of JNK cascade)//GO:0035556(intracellular signal transduction)//GO:0006468(protein phosphorylation)
Tgm4	ENSMUSG00000025787	protein_coding	+	chr9:123034738-123113205	33.047	16.0048	2.06483	1.04602	5e-05	up	331046	9530008N10Rik|Eapa1|TGP	MGI:MGI:3027002|Ensembl:ENSMUSG00000025787|Vega:OTTMUSG00000023752	9	9|9 F4	transglutaminase 4 (prostate)		GO:0005794(Golgi apparatus)//GO:0070062(extracellular exosome)//GO:0005576(extracellular region)//GO:0005737(cytoplasm)//GO:0031012(extracellular matrix)	GO:0003810(protein-glutamine gamma-glutamyltransferase activity)//GO:0003674(molecular_function)//GO:0046872(metal ion binding)//GO:0016746(transferase activity, transferring acyl groups)//GO:0016740(transferase activity)	GO:0018149(peptide cross-linking)//GO:0042628(mating plug formation)
Uimc1	ENSMUSG00000025878	protein_coding	-	chr13:55027879-55100300	373.133	222.775	1.67493	0.744103	0.00105	up	20184	9430016E08Rik|D330018D10Rik|D630032M02Rik|RIP110|Rxrip110	MGI:MGI:103185|Ensembl:ENSMUSG00000025878|Vega:OTTMUSG00000032667	13	13|13 B2	ubiquitin interaction motif containing 1		GO:0005634(nucleus)//GO:0070531(BRCA1-A complex)	GO:0070530(K63-linked polyubiquitin binding)//GO:0042393(histone binding)//GO:0046965(retinoid X receptor binding)	GO:0031572(G2 DNA damage checkpoint)//GO:0006974(cellular response to DNA damage stimulus)//GO:0016568(chromatin modification)//GO:0045739(positive regulation of DNA repair)//GO:0070537(histone H2A K63-linked deubiquitination)//GO:0006351(transcription, DNA-templated)//GO:0010212(response to ionizing radiation)//GO:0006302(double-strand break repair)//GO:0045892(negative regulation of transcripti…
Gsta3	ENSMUSG00000025934	protein_coding	+	chr1:21240588-21265361	10.6275	1.49809	7.094	2.8266	0.014	up	14859	Gst2-3	MGI:MGI:95856|Ensembl:ENSMUSG00000025934|Vega:OTTMUSG00000026333	1	1 A4|1 6.5 cM	glutathione S-transferase, alpha 3	mmu00480(Glutathione metabolism)//mmu00980(Metabolism of xenobiotics by cytochrome P450)//mmu00982(Drug metabolism - cytochrome P450)//mmu05204(Chemical carcinogenesis)	GO:0070062(extracellular exosome)//GO:0005737(cytoplasm)	GO:0016740(transferase activity)//GO:0004364(glutathione transferase activity)	GO:0046223(aflatoxin catabolic process)//GO:0008152(metabolic process)
Tuba4a	ENSMUSG00000026202	protein_coding	-	chr1:75210828-75219253	18.5915	11.6906	1.59029	0.669287	0.0485	up	22145	M[a]4|Tuba4	MGI:MGI:1095410|Ensembl:ENSMUSG00000026202|Vega:OTTMUSG00000048543	1	1|1 C3	tubulin, alpha 4A	mmu04145(Phagosome)//mmu04540(Gap junction)	GO:0070062(extracellular exosome)//GO:0005856(cytoskeleton)//GO:0005737(cytoplasm)//GO:0005874(microtubule)	GO:0000166(nucleotide binding)//GO:0019899(enzyme binding)//GO:0005525(GTP binding)//GO:0005200(structural constituent of cytoskeleton)//GO:0003924(GTPase activity)	GO:0007017(microtubule-based process)
Capn10	ENSMUSG00000026270	protein_coding	+	chr1:92933542-92950590	87.6741	46.6636	1.87885	0.909853	0.02465	up	23830	AW049679|Capn8|mKIAA1845	MGI:MGI:1344392|Ensembl:ENSMUSG00000026270|Vega:OTTMUSG00000026368	1	1|1 D	calpain 10		GO:0005743(mitochondrial inner membrane)//GO:0005758(mitochondrial intermembrane space)//GO:0005938(cell cortex)//GO:0005623(cell)//GO:0005759(mitochondrial matrix)//GO:0005886(plasma membrane)//GO:0005829(cytosol)//GO:0043231(intracellular membrane-bounded organelle)//GO:0005739(mitochondrion)//GO:0005741(mitochondrial outer membrane)//GO:0005622(intracellular)//GO:0005634(nucleus)//GO:0005856(c…	GO:0004198(calcium-dependent cysteine-type endopeptidase activity)//GO:0008234(cysteine-type peptidase activity)//GO:0008233(peptidase activity)//GO:0000149(SNARE binding)//GO:0008092(cytoskeletal protein binding)//GO:0016787(hydrolase activity)	GO:0046326(positive regulation of glucose import)//GO:0007568(aging)//GO:0097050(type B pancreatic cell apoptotic process)//GO:0031532(actin cytoskeleton reorganization)//GO:0032024(positive regulation of insulin secretion)//GO:0031667(response to nutrient levels)//GO:0007005(mitochondrion organization)//GO:0032869(cellular response to insulin stimulus)//GO:0032388(positive regulation of intracel…
Tmem163	ENSMUSG00000026347	protein_coding	-	chr1:127484058-127678096	8.3605	3.53754	2.36336	1.24084	0.01145	up	72160	2610024A01Rik|SV31	MGI:MGI:1919410|Ensembl:ENSMUSG00000026347|Vega:OTTMUSG00000030321	1	1|1 E3	transmembrane protein 163		GO:0005768(endosome)//GO:0016021(integral component of membrane)//GO:0016020(membrane)//GO:0045202(synapse)//GO:0031901(early endosome membrane)//GO:0030054(cell junction)//GO:0031410(cytoplasmic vesicle)//GO:0030285(integral component of synaptic vesicle membrane)	GO:0008270(zinc ion binding)	GO:0008150(biological_process)
Cox20	ENSMUSG00000026500	protein_coding	+	chr1:178319129-178337797	308.673	172.066	1.79392	0.843116	0.00905	up	66359	2310005N03Rik|Fam36a	MGI:MGI:1913609|Ensembl:ENSMUSG00000026500|Vega:OTTMUSG00000022143	1	1|1 H3	COX20 Cox2 chaperone		GO:0016020(membrane)//GO:0016021(integral component of membrane)//GO:0005739(mitochondrion)	GO:0003674(molecular_function)	GO:0033617(mitochondrial respiratory chain complex IV assembly)//GO:0009060(aerobic respiration)
Abi2	ENSMUSG00000026782	protein_coding	+	chr1:60409618-60481162	91.289	59.9212	1.52348	0.607375	0.0045	up	329165	8430425M24Rik|AI839867|C130078H13	MGI:MGI:106913|Ensembl:ENSMUSG00000026782|Vega:OTTMUSG00000047318	1	1|1 C2	abl-interactor 2	mmu04810(Regulation of actin cytoskeleton)	GO:0030027(lamellipodium)//GO:0030425(dendrite)//GO:0042995(cell projection)//GO:0030175(filopodium)//GO:0005829(cytosol)//GO:0005913(cell-cell adherens junction)//GO:0005856(cytoskeleton)//GO:0005737(cytoplasm)//GO:0031209(SCAR complex)	GO:0017124(SH3 domain binding)//GO:0070064(proline-rich region binding)//GO:0048365(Rac GTPase binding)//GO:0031625(ubiquitin protein ligase binding)//GO:0032403(protein complex binding)	GO:0008154(actin polymerization or depolymerization)//GO:0016601(Rac protein signal transduction)//GO:0018108(peptidyl-tyrosine phosphorylation)//GO:0007611(learning or memory)//GO:0016477(cell migration)//GO:2000601(positive regulation of Arp2/3 complex-mediated actin nucleation)//GO:0043010(camera-type eye development)//GO:0006928(movement of cell or subcellular component)//GO:0016358(dendrite …
Coq4	ENSMUSG00000026798	protein_coding	+	chr2:29759311-29797935	14.6028	5.35263	2.72814	1.44792	0.00955	up	227683	A330041N06|D2Ertd97e	MGI:MGI:1098826|Ensembl:ENSMUSG00000026798|Vega:OTTMUSG00000012685	2	2 B|2 20.62 cM	coenzyme Q4		GO:0016020(membrane)//GO:0005743(mitochondrial inner membrane)//GO:0005739(mitochondrion)	GO:0003674(molecular_function)	GO:0006744(ubiquinone biosynthetic process)
Duoxa1	ENSMUSG00000027224	protein_coding	-	chr2:122298899-122313730	18.4046	7.64874	2.40622	1.26677	0.0003	up	213696	BC019755|Nip|Nip1	MGI:MGI:2384861|Ensembl:ENSMUSG00000027224|Vega:OTTMUSG00000015567	2	2|2 E5	dual oxidase maturation factor 1		GO:0016020(membrane)//GO:0005886(plasma membrane)//GO:0005789(endoplasmic reticulum membrane)//GO:0016021(integral component of membrane)	GO:0005515(protein binding)	GO:0045666(positive regulation of neuron differentiation)//GO:0050727(regulation of inflammatory response)//GO:2000379(positive regulation of reactive oxygen species metabolic process)//GO:0042743(hydrogen peroxide metabolic process)//GO:0006810(transport)//GO:0015031(protein transport)//GO:2000609(regulation of thyroid hormone generation)
Nsfl1c	ENSMUSG00000027455	protein_coding	+	chr2:151494181-151511414	8.36902	3.93282	2.128	1.0895	0.02905	up	386649	Munc-18c|Stxbp3a|p47	MGI:MGI:3042273|Ensembl:ENSMUSG00000027455|Vega:OTTMUSG00000015798	2	2|2 G3	NSFL1 (p97) cofactor (p47)	mmu04141(Protein processing in endoplasmic reticulum)	GO:0005886(plasma membrane)//GO:0005794(Golgi apparatus)//GO:0005694(chromosome)//GO:0045111(intermediate filament cytoskeleton)//GO:0005829(cytosol)//GO:1990730(VCP-NSFL1C complex)//GO:0005654(nucleoplasm)//GO:0005634(nucleus)//GO:0005737(cytoplasm)	GO:0008289(lipid binding)//GO:0005543(phospholipid binding)//GO:0043130(ubiquitin binding)//GO:0005515(protein binding)//GO:0051117(ATPase binding)	GO:0043161(proteasome-mediated ubiquitin-dependent protein catabolic process)//GO:0007030(Golgi organization)//GO:0061025(membrane fusion)//GO:0031468(nuclear envelope reassembly)
Sla2	ENSMUSG00000027636	protein_coding	-	chr2:156863127-156887192	122.787	90.1826	1.36154	0.445237	0.03845	up	77799	A930009E21Rik|AI430952|SLAP-2|SLAP2	MGI:MGI:1925049|Ensembl:ENSMUSG00000027636|Vega:OTTMUSG00000016076	2	2|2 H1	Src-like-adaptor 2		GO:0005768(endosome)//GO:0005886(plasma membrane)//GO:0016020(membrane)//GO:0005770(late endosome)//GO:0005737(cytoplasm)//GO:0031410(cytoplasmic vesicle)//GO:0016023(cytoplasmic, membrane-bounded vesicle)	GO:0047485(protein N-terminus binding)//GO:0005515(protein binding)//GO:0005070(SH3/SH2 adaptor activity)	GO:0002250(adaptive immune response)//GO:0042110(T cell activation)//GO:0002376(immune system process)//GO:0000122(negative regulation of transcription from RNA polymerase II promoter)//GO:0050849(negative regulation of calcium-mediated signaling)
Ccdc39	ENSMUSG00000027676	protein_coding	-	chr3:33799954-33844310	23.1425	13.6395	1.69672	0.762751	0.00195	up	51938	4921507O14Rik|AI447426|AI844750|D3Ertd789e|b2b1304Clo|b2b1735Clo|b2b2025.1Clo	MGI:MGI:1289263|Ensembl:ENSMUSG00000027676|Vega:OTTMUSG00000026483	3	3|3 A3	coiled-coil domain containing 39		GO:0005929(cilium)//GO:0042995(cell projection)//GO:0005856(cytoskeleton)//GO:0005737(cytoplasm)//GO:0005930(axoneme)	GO:0003674(molecular_function)	GO:0060285(cilium-dependent cell motility)//GO:0007507(heart development)//GO:0030317(sperm motility)//GO:0036159(inner dynein arm assembly)//GO:0071910(determination of liver left/right asymmetry)//GO:0003341(cilium movement)//GO:0001947(heart looping)//GO:0070286(axonemal dynein complex assembly)//GO:0035469(determination of pancreatic left/right asymmetry)//GO:0071907(determination of digestiv…
Dnajc19	ENSMUSG00000027679	protein_coding	-	chr3:34020078-34081321	30.7943	16.1917	1.90186	0.92741	0.0318	up	67713	1810055D05Rik|AA959924|Tim14	MGI:MGI:1914963|Ensembl:ENSMUSG00000027679|Vega:OTTMUSG00000028129	3	-	DnaJ heat shock protein family (Hsp40) member C19		GO:0043234(protein complex)//GO:0005743(mitochondrial inner membrane)//GO:0005739(mitochondrion)	GO:0003674(molecular_function)	GO:0007601(visual perception)//GO:0048806(genitalia development)
Kcnab1	ENSMUSG00000027827	protein_coding	+	chr3:65109383-65378223	39.2238	20.5117	1.91226	0.935281	0.00035	up	16497	Akr8a8|Kvbeta1.1|mKv(beta)1	MGI:MGI:109155|Ensembl:ENSMUSG00000027827|Vega:OTTMUSG00000034877	3	3 E1|3 30.15 cM	potassium voltage-gated channel, shaker-related subfamily, beta member 1		GO:0044224(juxtaparanode region of axon)//GO:0005886(plasma membrane)//GO:0008076(voltage-gated potassium channel complex)//GO:0043204(perikaryon)//GO:0016020(membrane)//GO:0030424(axon)//GO:0016021(integral component of membrane)//GO:0005829(cytosol)//GO:0034705(potassium channel complex)//GO:1990635(proximal dendrite)//GO:0032839(dendrite cytoplasm)//GO:0031234(extrinsic component of cytoplasmi…	GO:0032442(phenylcoumaran benzylic ether reductase activity)//GO:0034840(3-hydroxymenthone dehydrogenase activity)//GO:0005244(voltage-gated ion channel activity)//GO:0000252(C-3 sterol dehydrogenase (C-4 sterol decarboxylase) activity)//GO:0018453(2-hydroxytetrahydrofuran dehydrogenase activity)//GO:0016229(steroid dehydrogenase activity)//GO:0004448(isocitrate dehydrogenase activity)//GO:001915…	GO:0055114(oxidation-reduction process)//GO:1901379(regulation of potassium ion transmembrane transport)//GO:0034765(regulation of ion transmembrane transport)//GO:0006813(potassium ion transport)//GO:1902260(negative regulation of delayed rectifier potassium channel activity)//GO:1902259(regulation of delayed rectifier potassium channel activity)//GO:0055085(transmembrane transport)//GO:0006810(…
Slc16a4	ENSMUSG00000027896	protein_coding	+	chr3:107291229-107312115	43.2065	30.8668	1.39978	0.485195	0.04455	up	229699	AW146050|MCT 5	MGI:MGI:2385183|Ensembl:ENSMUSG00000027896|Vega:OTTMUSG00000024152	3	3|3 F2.3	solute carrier family 16 (monocarboxylic acid transporters), member 4		GO:0016020(membrane)//GO:0005886(plasma membrane)//GO:0005887(integral component of plasma membrane)//GO:0016021(integral component of membrane)	GO:0015129(lactate transmembrane transporter activity)//GO:0015293(symporter activity)	GO:0055085(transmembrane transport)//GO:0006810(transport)//GO:0035879(plasma membrane lactate transport)
Lrrc39	ENSMUSG00000027961	protein_coding	+	chr3:116562972-116630984	19.5294	12.1544	1.60678	0.684176	0.03675	up	109245	2010005E21Rik|9430028I06Rik|Myomasp	MGI:MGI:1924557|Ensembl:ENSMUSG00000027961|Vega:OTTMUSG00000022732	3	3|3 G2	leucine rich repeat containing 39		GO:0005575(cellular_component)	GO:0003674(molecular_function)	GO:0008150(biological_process)
Pitx2	ENSMUSG00000028023	protein_coding	+	chr3:129199877-129219591	47.4737	29.7224	1.59723	0.675576	0.0148	up	18741	9430085M16Rik|Brx1|Brx1b|Munc30|Otlx2|Ptx2|Rieg	MGI:MGI:109340|Ensembl:ENSMUSG00000028023|Vega:OTTMUSG00000037721	3	3 G3|3 57.84 cM	paired-like homeodomain transcription factor 2	mmu04350(TGF-beta signaling pathway)	GO:0005667(transcription factor complex)//GO:0005634(nucleus)//GO:0005737(cytoplasm)	GO:0003682(chromatin binding)//GO:0031490(chromatin DNA binding)//GO:0001102(RNA polymerase II activating transcription factor binding)//GO:0001105(RNA polymerase II transcription coactivator activity)//GO:0003700(transcription factor activity, sequence-specific DNA binding)//GO:0000981(RNA polymerase II transcription factor activity, sequence-specific DNA binding)//GO:0000978(RNA polymerase II c…	GO:0055007(cardiac muscle cell differentiation)//GO:0048738(cardiac muscle tissue development)//GO:0009653(anatomical structure morphogenesis)//GO:0060412(ventricular septum morphogenesis)//GO:0061072(iris morphogenesis)//GO:0007520(myoblast fusion)//GO:0035886(vascular smooth muscle cell differentiation)//GO:0007519(skeletal muscle tissue development)//GO:0045893(positive regulation of transcrip…
Ccne2	ENSMUSG00000028212	protein_coding	+	chr4:11191350-11254258	15.254	8.22943	1.85359	0.890322	0.0227	up	12448	-	MGI:MGI:1329034|Ensembl:ENSMUSG00000028212|Vega:OTTMUSG00000004537	4	4|4 A2	cyclin E2	mmu04110(Cell cycle)//mmu04114(Oocyte meiosis)//mmu04115(p53 signaling pathway)//mmu04151(PI3K-Akt signaling pathway)//mmu05161(Hepatitis B)//mmu05162(Measles)//mmu05200(Pathways in cancer)//mmu05203(Viral carcinogenesis)//mmu05206(MicroRNAs in cancer)//mmu05215(Prostate cancer)//mmu05222(Small cell lung cancer)	GO:0097135(cyclin E2-CDK2 complex)//GO:0005634(nucleus)	GO:0019901(protein kinase binding)//GO:0016538(cyclin-dependent protein serine/threonine kinase regulator activity)	GO:0006270(DNA replication initiation)//GO:0051301(cell division)//GO:0051726(regulation of cell cycle)//GO:0000082(G1/S transition of mitotic cell cycle)//GO:0007049(cell cycle)
Tmod1	ENSMUSG00000028328	protein_coding	+	chr4:46038934-46196311	59.6481	41.631	1.43278	0.518816	0.0419	up	21916	E-Tmod|Tmod	MGI:MGI:98775|Ensembl:ENSMUSG00000028328|Vega:OTTMUSG00000006835	4	4 B1|4 24.49 cM	tropomodulin 1		GO:0030863(cortical cytoskeleton)//GO:0016020(membrane)//GO:0005865(striated muscle thin filament)//GO:0030016(myofibril)//GO:0030017(sarcomere)//GO:0008180(COP9 signalosome)//GO:0005634(nucleus)//GO:0005856(cytoskeleton)//GO:0005737(cytoplasm)	GO:0005523(tropomyosin binding)//GO:0003779(actin binding)//GO:0051015(actin filament binding)	GO:0070307(lens fiber cell development)//GO:0030241(skeletal muscle myosin thick filament assembly)//GO:0007015(actin filament organization)//GO:0051694(pointed-end actin filament capping)//GO:0006936(muscle contraction)//GO:0008344(adult locomotory behavior)//GO:0030239(myofibril assembly)
Bspry	ENSMUSG00000028392	protein_coding	+	chr4:62480052-62497298	29.7481	20.0858	1.48105	0.566619	0.0264	up	192120	-	MGI:MGI:2177191|Ensembl:ENSMUSG00000028392|Vega:OTTMUSG00000000309	4	4|4 C1	B-box and SPRY domain containing		GO:0005622(intracellular)//GO:0048471(perinuclear region of cytoplasm)//GO:0031252(cell leading edge)//GO:0005737(cytoplasm)//GO:0016020(membrane)	GO:0008270(zinc ion binding)//GO:0005499(vitamin D binding)//GO:0046872(metal ion binding)	GO:0006810(transport)//GO:0006816(calcium ion transport)//GO:0008150(biological_process)//GO:0006811(ion transport)
Itgb3bp	ENSMUSG00000028549	protein_coding	-	chr4:99764239-99987294	23.4279	14.5119	1.61439	0.690989	0.0425	up	67733	4930471O16Rik|AU022583	MGI:MGI:1914983|Ensembl:ENSMUSG00000028549|Vega:OTTMUSG00000007988	4	4|4 C6	integrin beta 3 binding protein (beta3-endonexin)		GO:0005634(nucleus)//GO:0000776(kinetochore)//GO:0000775(chromosome, centromeric region)//GO:0005694(chromosome)//GO:0005654(nucleoplasm)	GO:0003674(molecular_function)	GO:0007067(mitotic nuclear division)//GO:0034080(CENP-A containing nucleosome assembly)//GO:0051301(cell division)//GO:0006351(transcription, DNA-templated)//GO:0007049(cell cycle)//GO:0006915(apoptotic process)//GO:0006355(regulation of transcription, DNA-templated)
Angptl3	ENSMUSG00000028553	protein_coding	+	chr4:98936664-99120915	21.6844	13.1223	1.65249	0.724644	0.0319	up	30924	hypl	MGI:MGI:1353627|Ensembl:ENSMUSG00000028553|Vega:OTTMUSG00000008051	4	4 C6|4 45.6 cM	angiopoietin-like 3		GO:0005576(extracellular region)//GO:0009986(cell surface)//GO:0005794(Golgi apparatus)//GO:0042995(cell projection)//GO:0005769(early endosome)//GO:0005615(extracellular space)	GO:0008201(heparin binding)//GO:0005178(integrin binding)//GO:0008083(growth factor activity)//GO:0004859(phospholipase inhibitor activity)//GO:0004857(enzyme inhibitor activity)	GO:0006644(phospholipid metabolic process)//GO:0009395(phospholipid catabolic process)//GO:0019915(lipid storage)//GO:0051005(negative regulation of lipoprotein lipase activity)//GO:0055091(phospholipid homeostasis)//GO:0045834(positive regulation of lipid metabolic process)//GO:0006641(triglyceride metabolic process)//GO:0050996(positive regulation of lipid catabolic process)//GO:0006629(lipid m…
0610037L13Rik	ENSMUSG00000028608	protein_coding	+	chr4:107889812-107899384	18.9158	12.4636	1.51768	0.601867	0.0471	up	74098	1110008H16Rik	MGI:MGI:1921348|Ensembl:ENSMUSG00000028608|Vega:OTTMUSG00000009227	4	4|4 C7	RIKEN cDNA 0610037L13 gene		GO:0070062(extracellular exosome)	GO:0003674(molecular_function)	GO:0008150(biological_process)
Cap1	ENSMUSG00000028656	protein_coding	-	chr4:122836241-122886056	25.2312	13.7527	1.83464	0.875499	0.0333	up	12331	-	MGI:MGI:88262|Ensembl:ENSMUSG00000028656|Vega:OTTMUSG00000008872	4	4|4 D1	CAP, adenylate cyclase-associated protein 1 (yeast)		GO:0005886(plasma membrane)//GO:0070062(extracellular exosome)//GO:0016020(membrane)//GO:0005737(cytoplasm)//GO:0030864(cortical actin cytoskeleton)//GO:0005925(focal adhesion)	GO:0005515(protein binding)//GO:0003779(actin binding)//GO:0008179(adenylate cyclase binding)	GO:0000902(cell morphogenesis)//GO:0006898(receptor-mediated endocytosis)//GO:0008154(actin polymerization or depolymerization)//GO:0045761(regulation of adenylate cyclase activity)//GO:0007163(establishment or maintenance of cell polarity)//GO:0007010(cytoskeleton organization)//GO:0001667(ameboidal-type cell migration)//GO:0030036(actin cytoskeleton organization)//GO:0007165(signal transduction)
Lypla2	ENSMUSG00000028670	protein_coding	-	chr4:135968223-135972626	13.6335	4.49827	3.03082	1.59971	0.0036	up	26394	LysoII	MGI:MGI:1347000|Ensembl:ENSMUSG00000028670|Vega:OTTMUSG00000009849	4	4|4 D3	lysophospholipase 2	mmu00564(Glycerophospholipid metabolism)	GO:0070062(extracellular exosome)//GO:0005737(cytoplasm)	GO:0016289(CoA hydrolase activity)//GO:0047617(acyl-CoA hydrolase activity)//GO:0052689(carboxylic ester hydrolase activity)//GO:0008474(palmitoyl-(protein) hydrolase activity)//GO:0034946(3-isopropylbut-3-enoyl-CoA thioesterase activity)//GO:0016787(hydrolase activity)//GO:0034869(2,4,4-trimethyl-3-oxopentanoyl-CoA thioesterase activity)//GO:0044466(glutaryl-CoA hydrolase activity)//GO:0034843(2…	GO:0006629(lipid metabolic process)//GO:0002084(protein depalmitoylation)//GO:0006631(fatty acid metabolic process)
Hpca	ENSMUSG00000028785	protein_coding	-	chr4:129105547-129122036	56.8366	39.1782	1.45072	0.536771	0.0234	up	15444	-	MGI:MGI:1336200|Ensembl:ENSMUSG00000028785|Vega:OTTMUSG00000009624	4	4|4 D2-D3	hippocalcin		GO:0044327(dendritic spine head)//GO:0043204(perikaryon)//GO:0032839(dendrite cytoplasm)//GO:0030424(axon)//GO:0032809(neuronal cell body membrane)//GO:0032590(dendrite membrane)	GO:0019900(kinase binding)//GO:0005515(protein binding)//GO:0046872(metal ion binding)//GO:0003779(actin binding)//GO:0005509(calcium ion binding)	GO:0048839(inner ear development)//GO:1904009(cellular response to monosodium glutamate)//GO:0090314(positive regulation of protein targeting to membrane)//GO:0010518(positive regulation of phospholipase activity)//GO:0031584(activation of phospholipase D activity)//GO:0045762(positive regulation of adenylate cyclase activity)//GO:0031283(negative regulation of guanylate cyclase activity)
Fastk	ENSMUSG00000028959	protein_coding	-	chr5:24423836-24445287	33.9973	21.3635	1.59137	0.67027	0.0121	up	66587	0610011K02Rik|610011K02Rik	MGI:MGI:1913837|Ensembl:ENSMUSG00000028959|Vega:OTTMUSG00000024187	5	5|5 A3	Fas-activated serine/threonine kinase		GO:0005739(mitochondrion)//GO:0016607(nuclear speck)	GO:0004674(protein serine/threonine kinase activity)//GO:0033867(Fas-activated serine/threonine kinase activity)//GO:0004672(protein kinase activity)//GO:0003723(RNA binding)//GO:0000166(nucleotide binding)//GO:0016301(kinase activity)//GO:0005524(ATP binding)//GO:0016740(transferase activity)	GO:0016310(phosphorylation)//GO:0006468(protein phosphorylation)//GO:0006915(apoptotic process)//GO:0043484(regulation of RNA splicing)
Pex10	ENSMUSG00000029047	protein_coding	+	chr4:155067015-155072433	42.2781	26.4618	1.59771	0.676002	0.0151	up	668173	AV128229|Gm142	MGI:MGI:2684988|Ensembl:ENSMUSG00000029047|Vega:OTTMUSG00000010596	4	4|4 E2	peroxisomal biogenesis factor 10	mmu04146(Peroxisome)	GO:0016020(membrane)//GO:0005777(peroxisome)//GO:0005778(peroxisomal membrane)	GO:0008270(zinc ion binding)//GO:0046872(metal ion binding)	GO:0016558(protein import into peroxisome matrix)//GO:0007031(peroxisome organization)
Tas1r3	ENSMUSG00000029072	protein_coding	-	chr4:155847401-155863362	20.0449	12.0217	1.66739	0.737588	0.01335	up	83771	Sac|T1r3	MGI:MGI:1933547|Ensembl:ENSMUSG00000029072|Vega:OTTMUSG00000010892	4	4 E2|4 87.65 cM	taste receptor, type 1, member 3	mmu04742(Taste transduction)//mmu04973(Carbohydrate digestion and absorption)	GO:0016020(membrane)//GO:0005886(plasma membrane)//GO:0005887(integral component of plasma membrane)//GO:0016021(integral component of membrane)//GO:1903767(sweet taste receptor complex)	GO:0008527(taste receptor activity)//GO:0004871(signal transducer activity)//GO:0004930(G-protein coupled receptor activity)//GO:0005515(protein binding)//GO:0033041(sweet taste receptor activity)	GO:0050916(sensory perception of sweet taste)//GO:0050917(sensory perception of umami taste)//GO:0050909(sensory perception of taste)//GO:0001582(detection of chemical stimulus involved in sensory perception of sweet taste)//GO:0007186(G-protein coupled receptor signaling pathway)//GO:0050896(response to stimulus)//GO:0007165(signal transduction)
Kcnip4	ENSMUSG00000029088	protein_coding	-	chr5:48389501-49524904	21.359	12.7795	1.67135	0.741014	0.00705	up	80334	AV032399|Calp|Calp250|KChIP4|KChIP4a	MGI:MGI:1933131|Ensembl:ENSMUSG00000029088|Vega:OTTMUSG00000042185	5	5|5 B3	Kv channel interacting protein 4		GO:0005886(plasma membrane)//GO:0008076(voltage-gated potassium channel complex)//GO:0016020(membrane)//GO:0030425(dendrite)//GO:0005829(cytosol)//GO:0005737(cytoplasm)//GO:0043025(neuronal cell body)	GO:0005244(voltage-gated ion channel activity)//GO:0046872(metal ion binding)//GO:0005267(potassium channel activity)//GO:0005509(calcium ion binding)//GO:0015459(potassium channel regulator activity)	GO:0071805(potassium ion transmembrane transport)//GO:0034765(regulation of ion transmembrane transport)//GO:0006813(potassium ion transport)//GO:0072659(protein localization to plasma membrane)//GO:0006810(transport)//GO:1901379(regulation of potassium ion transmembrane transport)//GO:0006811(ion transport)
Mrpl33	ENSMUSG00000029142	protein_coding	+	chr5:31596934-32084962	35.1968	22.2046	1.58511	0.664584	0.0426	up	66845	0610009M10Rik|L33mt|MRP-L33	MGI:MGI:2137225|Ensembl:ENSMUSG00000106918|Vega:OTTMUSG00000028300	5	5|5 B1	mitochondrial ribosomal protein L33	mmu03010(Ribosome)	GO:0030529(intracellular ribonucleoprotein complex)//GO:0005622(intracellular)//GO:0005739(mitochondrion)//GO:0005840(ribosome)//GO:0005762(mitochondrial large ribosomal subunit)	GO:0003735(structural constituent of ribosome)	GO:0006412(translation)
Guf1	ENSMUSG00000029208	protein_coding	+	chr5:69556923-69592337	11.2426	5.63291	1.99587	0.997019	0.0033	up	231279	4631409J12|AA407526|EF-4	MGI:MGI:2140726|Ensembl:ENSMUSG00000029208|Vega:OTTMUSG00000027761	5	5|5 C3.1	GUF1 homolog, GTPase		GO:0016020(membrane)//GO:0005743(mitochondrial inner membrane)//GO:0005739(mitochondrion)	GO:0000166(nucleotide binding)//GO:0005525(GTP binding)//GO:0016787(hydrolase activity)//GO:0003924(GTPase activity)	GO:0006412(translation)
Fam69a	ENSMUSG00000029270	protein_coding	-	chr5:107900501-107987085	69.39	31.6546	2.19209	1.13231	5e-05	up	67266	2900024C23Rik|AI315274	MGI:MGI:1914516|Ensembl:ENSMUSG00000029270|Vega:OTTMUSG00000028903	5	5|5 E5	family with sequence similarity 69, member A		GO:0005783(endoplasmic reticulum)//GO:0016020(membrane)//GO:0016021(integral component of membrane)//GO:0005575(cellular_component)	GO:0005515(protein binding)	GO:0008150(biological_process)
Gm9754	ENSMUSG00000029360	protein_coding	+	chr5:118064980-118155458	29.9164	18.9639	1.57754	0.657681	0.0089	up	100379143	ENSMUSG00000029360	MGI:MGI:3704256	5	5 F|5 57.92 cM	predicted gene 9754		GO:0005575(cellular_component)	GO:0003674(molecular_function)	GO:0008150(biological_process)
Triap1	ENSMUSG00000029535	protein_coding	+	chr5:115341224-115343569	12.3571	6.30085	1.96119	0.971726	0.03415	up	69076	1810015M01Rik|AU020874|AU043831|P53csv|Wf-1	MGI:MGI:1916326|Ensembl:ENSMUSG00000029535|Vega:OTTMUSG00000014653	5	5|5 F	TP53 regulated inhibitor of apoptosis 1		GO:0043234(protein complex)//GO:0005739(mitochondrion)//GO:0005758(mitochondrial intermembrane space)//GO:0005737(cytoplasm)	GO:0002039(p53 binding)//GO:1990050(phosphatidic acid transporter activity)	GO:0030330(DNA damage response, signal transduction by p53 class mediator)//GO:2001140(positive regulation of phospholipid transport)//GO:0015914(phospholipid transport)//GO:0090201(negative regulation of release of cytochrome c from mitochondria)//GO:0006869(lipid transport)//GO:0043154(negative regulation of cysteine-type endopeptidase activity involved in apoptotic process)//GO:1902166(negativ…
Psmg3	ENSMUSG00000029551	protein_coding	-	chr5:139271875-139852875	195.557	116.42	1.67976	0.748253	0.01055	up	66506	1810042K04Rik|4930403H09Rik|AI303239	MGI:MGI:1913756|Ensembl:ENSMUSG00000029551|Vega:OTTMUSG00000043500	5	5|5 G2	proteasome (prosome, macropain) assembly chaperone 3		GO:0000502(proteasome complex)	GO:0003674(molecular_function)	GO:0008150(biological_process)
Erp29	ENSMUSG00000029616	protein_coding	-	chr5:121397935-121545905	29.6936	17.7417	1.67366	0.743006	0.02085	up	67397	1200015M03Rik|2810446M09Rik|AW209030|Erp28|Erp31|PDI-Db	MGI:MGI:1914647|Ensembl:ENSMUSG00000029616|Vega:OTTMUSG00000023477	5	5|5 F	endoplasmic reticulum protein 29	mmu04141(Protein processing in endoplasmic reticulum)	GO:0070062(extracellular exosome)//GO:0009986(cell surface)//GO:0030133(transport vesicle)//GO:0005790(smooth endoplasmic reticulum)//GO:0005788(endoplasmic reticulum lumen)//GO:0016020(membrane)//GO:0005783(endoplasmic reticulum)	GO:0051087(chaperone binding)//GO:0042803(protein homodimerization activity)	GO:0010629(negative regulation of gene expression)//GO:0000187(activation of MAPK activity)//GO:0006457(protein folding)//GO:0050709(negative regulation of protein secretion)//GO:0009306(protein secretion)//GO:0006886(intracellular protein transport)//GO:0010628(positive regulation of gene expression)//GO:0001934(positive regulation of protein phosphorylation)//GO:1902235(regulation of endoplasmi…
Nfe2l3	ENSMUSG00000029832	protein_coding	+	chr6:51432669-51458768	49.8708	28.3223	1.76083	0.816254	0.0009	up	18025	Nrf3	MGI:MGI:1339958|Ensembl:ENSMUSG00000029832|Vega:OTTMUSG00000034271	6	6 B3|6 24.84 cM	nuclear factor, erythroid derived 2, like 3		GO:0005634(nucleus)//GO:0005737(cytoplasm)	GO:0003700(transcription factor activity, sequence-specific DNA binding)//GO:0043565(sequence-specific DNA binding)//GO:0000978(RNA polymerase II core promoter proximal region sequence-specific DNA binding)//GO:0003677(DNA binding)//GO:0001078(transcriptional repressor activity, RNA polymerase II core promoter proximal region sequence-specific binding)	GO:0006357(regulation of transcription from RNA polymerase II promoter)//GO:0006351(transcription, DNA-templated)//GO:0006355(regulation of transcription, DNA-templated)//GO:0000122(negative regulation of transcription from RNA polymerase II promoter)//GO:0045893(positive regulation of transcription, DNA-templated)
Ccdc77	ENSMUSG00000030177	protein_coding	-	chr6:120324321-120444574	33.7169	13.4431	2.50813	1.32661	0.0021	up	67200	2400002C23Rik|2700091N06Rik|AV168274	MGI:MGI:1914450|Ensembl:ENSMUSG00000030177|Vega:OTTMUSG00000023918	6	6|6 F1	coiled-coil domain containing 77		GO:0005813(centrosome)//GO:0016020(membrane)	GO:0003674(molecular_function)	GO:0008150(biological_process)
Kras	ENSMUSG00000030265	protein_coding	-	chr6:145211133-145250239	9.52195	4.50415	2.11404	1.08	0.0413	up	16653	AI929937|K-ras|Ki-ras|Kras-2|Kras2|p21B|ras	MGI:MGI:96680|Ensembl:ENSMUSG00000030265|Vega:OTTMUSG00000022179	6	6 77.37 cM|6 G2	Kirsten rat sarcoma viral oncogene homolog	mmu04010(MAPK signaling pathway)//mmu04012(ErbB signaling pathway)//mmu04014(Ras signaling pathway)//mmu04015(Rap1 signaling pathway)//mmu04062(Chemokine signaling pathway)//mmu04068(FoxO signaling pathway)//mmu04071(Sphingolipid signaling pathway)//mmu04072(Phospholipase D signaling pathway)//mmu04151(PI3K-Akt signaling pathway)//mmu04211(Longevity regulating pathway - mammal)//mmu04213(Longevit…	GO:0005886(plasma membrane)//GO:0016020(membrane)//GO:0005739(mitochondrion)//GO:0005737(cytoplasm)//GO:0045121(membrane raft)//GO:0031234(extrinsic component of cytoplasmic side of plasma membrane)//GO:0005925(focal adhesion)	GO:0032403(protein complex binding)//GO:0019003(GDP binding)//GO:0030275(LRR domain binding)//GO:0000166(nucleotide binding)//GO:0003924(GTPase activity)//GO:0005525(GTP binding)//GO:0019002(GMP binding)//GO:0005515(protein binding)	GO:0010628(positive regulation of gene expression)//GO:0008542(visual learning)//GO:0048169(regulation of long-term neuronal synaptic plasticity)//GO:0032228(regulation of synaptic transmission, GABAergic)//GO:2000774(positive regulation of cellular senescence)//GO:0021897(forebrain astrocyte development)//GO:0048873(homeostasis of number of cells within a tissue)//GO:0045596(negative regulation …
Camk1	ENSMUSG00000030272	protein_coding	-	chr6:113326971-113343984	12.0131	7.12063	1.68708	0.754529	0.0261	up	52163	AI505105|CaMKIalpha|D6Ertd263e	MGI:MGI:1098535|Ensembl:ENSMUSG00000030272|Vega:OTTMUSG00000022452	6	6 E3|6 52.75 cM	calcium/calmodulin-dependent protein kinase I	mmu04921(Oxytocin signaling pathway)//mmu04925(Aldosterone synthesis and secretion)	GO:0005634(nucleus)//GO:0005737(cytoplasm)	GO:0004674(protein serine/threonine kinase activity)//GO:0004672(protein kinase activity)//GO:0005516(calmodulin binding)//GO:0004683(calmodulin-dependent protein kinase activity)//GO:0000166(nucleotide binding)//GO:0016301(kinase activity)//GO:0003824(catalytic activity)//GO:0005515(protein binding)//GO:0005524(ATP binding)//GO:0016740(transferase activity)	GO:0010976(positive regulation of neuron projection development)//GO:0008152(metabolic process)//GO:0016310(phosphorylation)//GO:0046827(positive regulation of protein export from nucleus)//GO:0032091(negative regulation of protein binding)//GO:0060143(positive regulation of syncytium formation by plasma membrane fusion)//GO:0071902(positive regulation of protein serine/threonine kinase activity)…
Ttyh1	ENSMUSG00000030428	protein_coding	+	chr7:4074124-4136926	9.49312	3.6995	2.56605	1.35955	0.00545	up	57776	4930459B04Rik|6330408P11Rik|TTY1|mTTY1|tty	MGI:MGI:1889007|Ensembl:ENSMUSG00000030428|Vega:OTTMUSG00000021913	7	7|7 A1	tweety family member 1		GO:0005886(plasma membrane)//GO:0030868(smooth endoplasmic reticulum membrane)//GO:0016020(membrane)//GO:0030424(axon)//GO:0016021(integral component of membrane)//GO:0031527(filopodium membrane)//GO:0034707(chloride channel complex)//GO:0032433(filopodium tip)	GO:0072320(volume-sensitive chloride channel activity)//GO:0005254(chloride channel activity)//GO:0005509(calcium ion binding)	GO:1902476(chloride transmembrane transport)//GO:0007067(mitotic nuclear division)//GO:0044070(regulation of anion transport)//GO:0007155(cell adhesion)//GO:0046847(filopodium assembly)//GO:0006821(chloride transport)//GO:0016337(single organismal cell-cell adhesion)//GO:0031589(cell-substrate adhesion)//GO:0006810(transport)//GO:0006811(ion transport)
Gas2	ENSMUSG00000030498	protein_coding	+	chr7:51860576-51994975	9.15144	3.89421	2.35002	1.23267	0.02085	up	14453	Gas-2	MGI:MGI:95657|Ensembl:ENSMUSG00000030498|Vega:OTTMUSG00000024897	7	7 B5|7 32.87 cM	growth arrest specific 2		GO:0016020(membrane)//GO:0005856(cytoskeleton)//GO:0005737(cytoplasm)	GO:0008017(microtubule binding)	GO:0007049(cell cycle)//GO:0008360(regulation of cell shape)//GO:0006915(apoptotic process)//GO:0007050(cell cycle arrest)
Slc5a2	ENSMUSG00000030781	protein_coding	+	chr7:128265656-128298170	45.3048	31.5032	1.4381	0.524168	0.02415	up	246787	Sglt2	MGI:MGI:2181411|Ensembl:ENSMUSG00000030781|Vega:OTTMUSG00000026291	7	7|7 F4	solute carrier family 5 (sodium/glucose cotransporter), member 2		GO:0016020(membrane)//GO:0016021(integral component of membrane)//GO:0005887(integral component of plasma membrane)//GO:0031526(brush border membrane)//GO:0070062(extracellular exosome)	GO:0005362(low-affinity glucose:sodium symporter activity)//GO:0015293(symporter activity)//GO:0005515(protein binding)//GO:0005215(transporter activity)//GO:0005412(glucose:sodium symporter activity)	GO:0015758(glucose transport)//GO:0006814(sodium ion transport)//GO:0055085(transmembrane transport)//GO:0006810(transport)//GO:0008643(carbohydrate transport)//GO:0006811(ion transport)
Bcat2	ENSMUSG00000030826	protein_coding	+	chr7:45567794-45589710	61.2675	39.7086	1.54293	0.62567	0.0061	up	12036	Bcat-2|Eca40	MGI:MGI:1276534|Ensembl:ENSMUSG00000030826|Ensembl:ENSMUSG00000109075	7	7 B4|7 29.36 cM	branched chain aminotransferase 2, mitochondrial	mmu00270(Cysteine and methionine metabolism)//mmu00280(Valine, leucine and isoleucine degradation)//mmu00290(Valine, leucine and isoleucine biosynthesis)//mmu00770(Pantothenate and CoA biosynthesis)//mmu01100(Metabolic pathways)//mmu01210(2-Oxocarboxylic acid metabolism)//mmu01230(Biosynthesis of amino acids)	GO:0005739(mitochondrion)//GO:0005634(nucleus)//GO:0005737(cytoplasm)	GO:0052654(L-leucine transaminase activity)//GO:0030170(pyridoxal phosphate binding)//GO:0052655(L-valine transaminase activity)//GO:0004084(branched-chain-amino-acid transaminase activity)//GO:0008483(transaminase activity)//GO:0052656(L-isoleucine transaminase activity)//GO:0003824(catalytic activity)//GO:0016740(transferase activity)	GO:0008652(cellular amino acid biosynthetic process)//GO:0008152(metabolic process)//GO:0009098(leucine biosynthetic process)//GO:0009082(branched-chain amino acid biosynthetic process)//GO:0009083(branched-chain amino acid catabolic process)//GO:0006549(isoleucine metabolic process)//GO:0009081(branched-chain amino acid metabolic process)//GO:0006573(valine metabolic process)//GO:0006551(leucine…
Plk1	ENSMUSG00000030867	protein_coding	+	chr7:122159436-122169875	9.29983	4.51053	2.06181	1.04391	0.0256	up	18817	Plk|STPK13	MGI:MGI:97621|Ensembl:ENSMUSG00000030867|Vega:OTTMUSG00000058103	7	7 F3|7 65.52 cM	polo-like kinase 1	mmu04068(FoxO signaling pathway)//mmu04110(Cell cycle)//mmu04114(Oocyte meiosis)//mmu04914(Progesterone-mediated oocyte maturation)	GO:0000795(synaptonemal complex)//GO:0000780(condensed nuclear chromosome, centromeric region)//GO:0005856(cytoskeleton)//GO:0000776(kinetochore)//GO:0030496(midbody)//GO:0005694(chromosome)//GO:0051233(spindle midzone)//GO:0000942(condensed nuclear chromosome outer kinetochore)//GO:0005813(centrosome)//GO:0005819(spindle)//GO:0005876(spindle microtubule)//GO:0015630(microtubule cytoskeleton)//GO…	GO:0004674(protein serine/threonine kinase activity)//GO:0019901(protein kinase binding)//GO:0004672(protein kinase activity)//GO:0010997(anaphase-promoting complex binding)//GO:0000166(nucleotide binding)//GO:0016301(kinase activity)//GO:0008017(microtubule binding)//GO:0005515(protein binding)//GO:0005524(ATP binding)//GO:0016740(transferase activity)	GO:0051301(cell division)//GO:0001578(microtubule bundle formation)//GO:0045143(homologous chromosome segregation)//GO:0016310(phosphorylation)//GO:0045184(establishment of protein localization)//GO:0045736(negative regulation of cyclin-dependent protein serine/threonine kinase activity)//GO:0000122(negative regulation of transcription from RNA polymerase II promoter)//GO:0000086(G2/M transition …
Map3k15	ENSMUSG00000031303	protein_coding	+	chrX:159988432-160138413	60.5356	44.9901	1.34553	0.428175	0.047	up	270672	BC031147|MEKK15	MGI:MGI:2448588|Ensembl:ENSMUSG00000031303|Vega:OTTMUSG00000019447	X	X|X F4	mitogen-activated protein kinase kinase kinase 15			GO:0004674(protein serine/threonine kinase activity)//GO:0004672(protein kinase activity)//GO:0004709(MAP kinase kinase kinase activity)//GO:0000166(nucleotide binding)//GO:0016301(kinase activity)//GO:0046872(metal ion binding)//GO:0005524(ATP binding)//GO:0016740(transferase activity)	GO:0016310(phosphorylation)//GO:0006468(protein phosphorylation)//GO:0000186(activation of MAPKK activity)
Lamp1	ENSMUSG00000031447	protein_coding	+	chr8:13159134-13175338	8.84051	5.24406	1.68581	0.753445	0.0331	up	16783	CD107a|LGP-120|LGP-A|Lamp-1|P2B	MGI:MGI:96745|Ensembl:ENSMUSG00000031447	8	8 A1.1|8 5.73 cM	lysosomal-associated membrane protein 1	mmu04142(Lysosome)//mmu04145(Phagosome)//mmu05152(Tuberculosis)	GO:0009897(external side of plasma membrane)//GO:0042470(melanosome)//GO:0097208(alveolar lamellar body)//GO:0005737(cytoplasm)//GO:0005768(endosome)//GO:0045335(phagocytic vesicle)//GO:0016020(membrane)//GO:0061474(phagolysosome membrane)//GO:0005773(vacuole)//GO:0008021(synaptic vesicle)//GO:0042383(sarcolemma)//GO:0031410(cytoplasmic vesicle)//GO:0031982(vesicle)//GO:0043025(neuronal cell body…	GO:0019899(enzyme binding)//GO:0005515(protein binding)//GO:0019904(protein domain specific binding)	GO:0048102(autophagic cell death)//GO:0043323(positive regulation of natural killer cell degranulation)//GO:0072594(establishment of protein localization to organelle)//GO:1902513(regulation of organelle transport along microtubule)//GO:0007283(spermatogenesis)//GO:0008626(granzyme-mediated apoptotic signaling pathway)//GO:0050821(protein stabilization)//GO:0090160(Golgi to lysosome transport)//G…
Carkd	ENSMUSG00000031505	protein_coding	+	chr8:11497505-11550771	15.2219	7.61808	1.99812	0.998646	0.00815	up	69225	0710008K08Rik|2810407E01Rik	MGI:MGI:1913353|Ensembl:ENSMUSG00000031505|Vega:OTTMUSG00000042282	8	8|8 A2	carbohydrate kinase domain containing		GO:0005783(endoplasmic reticulum)//GO:0005739(mitochondrion)//GO:0005829(cytosol)	GO:0005524(ATP binding)//GO:0000166(nucleotide binding)//GO:0047453(ATP-dependent NAD(P)H-hydrate dehydratase activity)//GO:0016829(lyase activity)//GO:0052855(ADP-dependent NAD(P)H-hydrate dehydratase activity)	GO:0008150(biological_process)
Star	ENSMUSG00000031574	protein_coding	+	chr8:25808473-25814723	13.7856	7.42942	1.85555	0.891844	0.0147	up	20845	AV363654|D8Ertd419e	MGI:MGI:102760|Ensembl:ENSMUSG00000031574|Vega:OTTMUSG00000031856	8	8 A2|8 14.17 cM	steroidogenic acute regulatory protein	mmu04913(Ovarian steroidogenesis)//mmu04925(Aldosterone synthesis and secretion)	GO:0043005(neuron projection)//GO:0005829(cytosol)//GO:0005739(mitochondrion)//GO:0030061(mitochondrial crista)//GO:0005758(mitochondrial intermembrane space)//GO:0043025(neuronal cell body)	GO:0008289(lipid binding)//GO:0015485(cholesterol binding)//GO:0017127(cholesterol transporter activity)	GO:0044255(cellular lipid metabolic process)//GO:0035457(cellular response to interferon-alpha)//GO:0006699(bile acid biosynthetic process)//GO:0010628(positive regulation of gene expression)//GO:0048168(regulation of neuronal synaptic plasticity)//GO:0006869(lipid transport)//GO:0050769(positive regulation of neurogenesis)//GO:0006703(estrogen biosynthetic process)//GO:0050810(regulation of ster…
Nr3c2	ENSMUSG00000031618	protein_coding	+	chr8:76605225-77245012	9.36599	0.706388	13.259	3.7289	0.0018	up	110784	MR|Mlr	MGI:MGI:99459|Ensembl:ENSMUSG00000031618|Vega:OTTMUSG00000022950	8	8 C1|8 36.34 cM	nuclear receptor subfamily 3, group C, member 2	mmu04960(Aldosterone-regulated sodium reabsorption)	GO:0005783(endoplasmic reticulum)//GO:0016020(membrane)//GO:0005634(nucleus)//GO:0043235(receptor complex)//GO:0005737(cytoplasm)	GO:0008270(zinc ion binding)//GO:0003700(transcription factor activity, sequence-specific DNA binding)//GO:0017082(mineralocorticoid receptor activity)//GO:0003707(steroid hormone receptor activity)//GO:0042803(protein homodimerization activity)//GO:0042562(hormone binding)//GO:0008289(lipid binding)//GO:0005496(steroid binding)//GO:0043565(sequence-specific DNA binding)//GO:0046982(protein heter…	GO:0006883(cellular sodium ion homeostasis)//GO:0043401(steroid hormone mediated signaling pathway)//GO:0007588(excretion)//GO:0006351(transcription, DNA-templated)//GO:0042127(regulation of cell proliferation)//GO:0031959(mineralocorticoid receptor signaling pathway)//GO:0006355(regulation of transcription, DNA-templated)
Gnpat	ENSMUSG00000031985	protein_coding	+	chr8:124793018-124890057	10.2532	3.11563	3.29087	1.71847	0.00905	up	14712	AU019525|D1Ertd819e|DHAPAT	MGI:MGI:1343460|Ensembl:ENSMUSG00000031985|Vega:OTTMUSG00000031119	8	8 E2|8 72.81 cM	glyceronephosphate O-acyltransferase	mmu00564(Glycerophospholipid metabolism)//mmu04146(Peroxisome)	GO:0016020(membrane)//GO:0005777(peroxisome)//GO:0005739(mitochondrion)//GO:0005778(peroxisomal membrane)//GO:0005782(peroxisomal matrix)	GO:0016290(palmitoyl-CoA hydrolase activity)//GO:0005102(receptor binding)//GO:0016746(transferase activity, transferring acyl groups)//GO:0016287(glycerone-phosphate O-acyltransferase activity)//GO:0003824(catalytic activity)//GO:0005515(protein binding)//GO:0016740(transferase activity)//GO:0008374(O-acyltransferase activity)	GO:0044255(cellular lipid metabolic process)//GO:0008611(ether lipid biosynthetic process)//GO:0008152(metabolic process)//GO:0007416(synapse assembly)//GO:0030913(paranodal junction assembly)//GO:0021587(cerebellum morphogenesis)//GO:0042552(myelination)//GO:0061024(membrane organization)
Fbxl2	ENSMUSG00000032507	protein_coding	-	chr9:113930933-114046191	35.9051	25.2954	1.41943	0.505315	0.03675	up	72179	2810423A21Rik|Fbl3	MGI:MGI:1919429|Ensembl:ENSMUSG00000032507|Vega:OTTMUSG00000031906	9	9|9 F3	F-box and leucine-rich repeat protein 2		GO:0016020(membrane)//GO:0019005(SCF ubiquitin ligase complex)	GO:0004842(ubiquitin-protein transferase activity)//GO:0005516(calmodulin binding)//GO:0005515(protein binding)//GO:0019903(protein phosphatase binding)//GO:0036312(phosphatidylinositol 3-kinase regulatory subunit binding)	GO:0016567(protein ubiquitination)//GO:0031146(SCF-dependent proteasomal ubiquitin-dependent protein catabolic process)//GO:0010506(regulation of autophagy)//GO:0006511(ubiquitin-dependent protein catabolic process)//GO:0014066(regulation of phosphatidylinositol 3-kinase signaling)//GO:0006513(protein monoubiquitination)
Bsn	ENSMUSG00000032589	protein_coding	-	chr9:108096021-108190384	8.78908	6.07699	1.44629	0.532356	0.0273	up	12217	-	MGI:MGI:1277955|Ensembl:ENSMUSG00000032589|Vega:OTTMUSG00000016899	9	9 59.07 cM|9 F	bassoon		GO:0045202(synapse)//GO:0016021(integral component of membrane)//GO:0060076(excitatory synapse)//GO:0005802(trans-Golgi network)//GO:0009986(cell surface)//GO:0097470(ribbon synapse)//GO:0043005(neuron projection)//GO:0030425(dendrite)//GO:0044306(neuron projection terminus)//GO:0030424(axon)//GO:0014069(postsynaptic density)//GO:0019898(extrinsic component of membrane)//GO:0098793(presynapse)//G…	GO:0001222(transcription corepressor binding)//GO:0046872(metal ion binding)//GO:0005515(protein binding)	GO:0007416(synapse assembly)//GO:0035418(protein localization to synapse)
Calhm2	ENSMUSG00000033033	protein_coding	-	chr19:47090765-47138294	9.2019	5.42627	1.69581	0.761971	0.02105	up	72691	2810048G17Rik|Fam26b	MGI:MGI:1919941|Ensembl:ENSMUSG00000033033|Vega:OTTMUSG00000033093	19	19|19 C3	calcium homeostasis modulator 2		GO:0016020(membrane)//GO:0016021(integral component of membrane)//GO:0005887(integral component of plasma membrane)	GO:0005261(cation channel activity)	GO:0006810(transport)//GO:0034220(ion transmembrane transport)//GO:0006811(ion transport)
Gtf2a2	ENSMUSG00000033543	protein_coding	+	chr9:70012549-70022866	11.619	6.22286	1.86715	0.900835	0.0298	up	235459	TFIIA-gamma|TfIIg|Tfiia2	MGI:MGI:1933289|Ensembl:ENSMUSG00000033543|Vega:OTTMUSG00000030858	9	9|9 D	general transcription factor II A, 2	mmu03022(Basal transcription factors)//mmu05203(Viral carcinogenesis)	GO:0005654(nucleoplasm)//GO:0005634(nucleus)//GO:0030054(cell junction)//GO:0005672(transcription factor TFIIA complex)	GO:0042803(protein homodimerization activity)//GO:0046982(protein heterodimerization activity)//GO:0008134(transcription factor binding)//GO:0001103(RNA polymerase II repressing transcription factor binding)//GO:0017025(TBP-class protein binding)//GO:0003713(transcription coactivator activity)	GO:0006367(transcription initiation from RNA polymerase II promoter)//GO:0006351(transcription, DNA-templated)//GO:0006366(transcription from RNA polymerase II promoter)//GO:0051091(positive regulation of sequence-specific DNA binding transcription factor activity)//GO:0051123(RNA polymerase II transcriptional preinitiation complex assembly)//GO:0006355(regulation of transcription, DNA-templated)…
Map3k13	ENSMUSG00000033618	protein_coding	+	chr16:21891968-21931877	9.2127	5.61451	1.64087	0.714464	0.01425	up	71751	C130026N12Rik|LZK	MGI:MGI:2444243|Ensembl:ENSMUSG00000033618	16	16|16 B1	mitogen-activated protein kinase kinase kinase 13	mmu04010(MAPK signaling pathway)	GO:0008385(IkappaB kinase complex)//GO:0016020(membrane)//GO:0005737(cytoplasm)	GO:0004674(protein serine/threonine kinase activity)//GO:0042803(protein homodimerization activity)//GO:0004672(protein kinase activity)//GO:0004709(MAP kinase kinase kinase activity)//GO:0042802(identical protein binding)//GO:0000166(nucleotide binding)//GO:0016301(kinase activity)//GO:0046872(metal ion binding)//GO:0005524(ATP binding)//GO:0016740(transferase activity)	GO:0016310(phosphorylation)//GO:0006468(protein phosphorylation)//GO:0046777(protein autophosphorylation)//GO:0000186(activation of MAPKK activity)//GO:0007254(JNK cascade)//GO:0051092(positive regulation of NF-kappaB transcription factor activity)
Stard9	ENSMUSG00000033705	protein_coding	+	chr2:120629125-120850604	22.3426	13.1155	1.70353	0.768528	0.0284	up	668880	4831403C07Rik|E230025N21Rik|Kif16a|mKIAA1300	MGI:MGI:3045258|Ensembl:ENSMUSG00000033705|Vega:OTTMUSG00000015627	2	2|2 E5	START domain containing 9		GO:0005871(kinesin complex)//GO:0005794(Golgi apparatus)//GO:0005814(centriole)//GO:0005654(nucleoplasm)//GO:0005634(nucleus)//GO:0005856(cytoskeleton)//GO:0005737(cytoplasm)	GO:0003777(microtubule motor activity)//GO:0005524(ATP binding)//GO:0008289(lipid binding)//GO:0000166(nucleotide binding)//GO:0016887(ATPase activity)//GO:0008017(microtubule binding)	GO:0030705(cytoskeleton-dependent intracellular transport)//GO:0051225(spindle assembly)//GO:0008152(metabolic process)//GO:0007018(microtubule-based movement)
Smyd5	ENSMUSG00000033706	protein_coding	+	chr6:85431988-85446443	10.4268	2.96182	3.5204	1.81574	0.0236	up	232187	AW536703|NN8-4AG|Rai15|Rrg1	MGI:MGI:108048|Ensembl:ENSMUSG00000033706|Vega:OTTMUSG00000017438	6	6 C3|6 37.44 cM	SET and MYND domain containing 5		GO:0005575(cellular_component)	GO:0034807(4,5-dihydroxybenzo(a)pyrene methyltransferase activity)//GO:0043827(tRNA (adenine-57, 58-N(1)-) methyltransferase activity)//GO:0016274(protein-arginine N-methyltransferase activity)//GO:0008172(S-methyltransferase activity)//GO:0051995(Se-methyltransferase activity)//GO:0043777(cobalt-precorrin-7 C15-methyltransferase activity)//GO:0043803(hydroxyneurosporene-O-methyltransferase activ…	GO:0032259(methylation)//GO:0008150(biological_process)
Arhgap27	ENSMUSG00000034255	protein_coding	-	chr11:103331496-103412687	76.1808	43.9814	1.73211	0.792532	0.0288	up	544817	2310069I04Rik|5730442P18Rik|Gm21552|Sh3d20	MGI:MGI:1916903|Ensembl:ENSMUSG00000034255|Vega:OTTMUSG00000036599	11	11|11 E1	Rho GTPase activating protein 27		GO:0005768(endosome)//GO:0016020(membrane)//GO:0005654(nucleoplasm)//GO:0005622(intracellular)//GO:0005634(nucleus)//GO:0005737(cytoplasm)	GO:0017124(SH3 domain binding)//GO:0005096(GTPase activator activity)	GO:0006897(endocytosis)//GO:0043547(positive regulation of GTPase activity)//GO:0006898(receptor-mediated endocytosis)//GO:0007165(signal transduction)
Acot11	ENSMUSG00000034853	protein_coding	-	chr4:106733888-106804998	13.5547	1.56208	8.67738	3.11726	0.0113	up	329910	1110020M10Rik|2010309H15Rik|AW060409|BFIT|BFIT1|Thea|Them1|mKIAA0707	MGI:MGI:1913736|Ensembl:ENSMUSG00000034853|Vega:OTTMUSG00000008201	4	4|4 C7	acyl-CoA thioesterase 11		GO:0070062(extracellular exosome)//GO:0005737(cytoplasm)//GO:0005829(cytosol)	GO:0016289(CoA hydrolase activity)//GO:0047617(acyl-CoA hydrolase activity)//GO:0052689(carboxylic ester hydrolase activity)//GO:0034946(3-isopropylbut-3-enoyl-CoA thioesterase activity)//GO:0008289(lipid binding)//GO:0016787(hydrolase activity)//GO:0034869(2,4,4-trimethyl-3-oxopentanoyl-CoA thioesterase activity)//GO:0044466(glutaryl-CoA hydrolase activity)//GO:0034843(2-oxoglutaryl-CoA thioeste…	GO:0035556(intracellular signal transduction)//GO:0006631(fatty acid metabolic process)//GO:0006637(acyl-CoA metabolic process)
Fam151a	ENSMUSG00000034871	protein_coding	+	chr4:106733888-106804998	120.464	81.4047	1.47981	0.565416	0.02795	up	230579	2010309H15Rik	MGI:MGI:2657115|Ensembl:ENSMUSG00000034871|Vega:OTTMUSG00000008202	4	4|4 C7	family with sequence simliarity 151, member A		GO:0016020(membrane)//GO:0016021(integral component of membrane)//GO:0070062(extracellular exosome)	GO:0003674(molecular_function)	GO:0008150(biological_process)
Kri1	ENSMUSG00000035047	protein_coding	-	chr9:21265298-21287969	39.2509	24.4891	1.60279	0.680587	0.0413	up	215194	-	MGI:MGI:2384899|Ensembl:ENSMUSG00000035047|Vega:OTTMUSG00000044970	9	9|9 A3	KRI1 homolog		GO:0005730(nucleolus)	GO:0044822(poly(A) RNA binding)	GO:0008150(biological_process)
Slc24a5	ENSMUSG00000035183	protein_coding	+	chr2:125068123-125123661	32.8666	18.7138	1.75627	0.812518	0.0055	up	317750	F630045L20Rik|JSX|NCKX5|NCX5|Oca6	MGI:MGI:2677271|Ensembl:ENSMUSG00000035183|Vega:OTTMUSG00000015345	2	2|2 F1	solute carrier family 24, member 5		GO:0016020(membrane)//GO:0016021(integral component of membrane)//GO:0005794(Golgi apparatus)//GO:0005802(trans-Golgi network)	GO:0031402(sodium ion binding)//GO:0008273(calcium, potassium:sodium antiporter activity)//GO:0030955(potassium ion binding)//GO:0015297(antiporter activity)//GO:0005262(calcium channel activity)//GO:0005509(calcium ion binding)//GO:0015293(symporter activity)	GO:0006874(cellular calcium ion homeostasis)//GO:0050896(response to stimulus)//GO:0006813(potassium ion transport)//GO:0006816(calcium ion transport)//GO:0048021(regulation of melanin biosynthetic process)//GO:0006814(sodium ion transport)//GO:0055085(transmembrane transport)//GO:0006810(transport)//GO:0034220(ion transmembrane transport)//GO:0048022(negative regulation of melanin biosynthetic p…
Uchl4	ENSMUSG00000035337	protein_coding	+	chr9:64185769-64253631	108.026	73.6047	1.46765	0.553505	0.0211	up	93841	-	MGI:MGI:1890440|Ensembl:ENSMUSG00000035337	9	9 C|9 34.58 cM	ubiquitin carboxyl-terminal esterase L4		GO:0005622(intracellular)//GO:0005737(cytoplasm)	GO:0036459(thiol-dependent ubiquitinyl hydrolase activity)//GO:0008233(peptidase activity)//GO:0004843(thiol-dependent ubiquitin-specific protease activity)//GO:0016787(hydrolase activity)//GO:0008234(cysteine-type peptidase activity)	GO:0006508(proteolysis)//GO:0016579(protein deubiquitination)//GO:0006511(ubiquitin-dependent protein catabolic process)
Trmt10b	ENSMUSG00000035601	protein_coding	+	chr4:45297126-45316131	16.7691	6.31442	2.65568	1.40908	0.00255	up	69934	2610042J10Rik|Rg9mtd3|Rnmtd3	MGI:MGI:1917184|Ensembl:ENSMUSG00000035601|Vega:OTTMUSG00000007526	4	4|4 B2	tRNA methyltransferase 10B		GO:0005575(cellular_component)	GO:0034807(4,5-dihydroxybenzo(a)pyrene methyltransferase activity)//GO:0043827(tRNA (adenine-57, 58-N(1)-) methyltransferase activity)//GO:0016274(protein-arginine N-methyltransferase activity)//GO:0008172(S-methyltransferase activity)//GO:0051995(Se-methyltransferase activity)//GO:0043777(cobalt-precorrin-7 C15-methyltransferase activity)//GO:0043803(hydroxyneurosporene-O-methyltransferase activ…	GO:0032259(methylation)//GO:0008150(biological_process)
Zhx3	ENSMUSG00000035877	protein_coding	-	chr2:160731299-160906002	16.7564	10.3506	1.61888	0.694999	0.03505	up	320799	1810059C13Rik|4932418O04Rik|9530010N21Rik|Tix1|mKIAA0395	MGI:MGI:2444772|Ensembl:ENSMUSG00000035877|Vega:OTTMUSG00000001048	2	2|2 H2	zinc fingers and homeoboxes 3		GO:0005654(nucleoplasm)//GO:0005634(nucleus)//GO:0005938(cell cortex)	GO:0046982(protein heterodimerization activity)//GO:0042803(protein homodimerization activity)//GO:0003700(transcription factor activity, sequence-specific DNA binding)//GO:0003714(transcription corepressor activity)//GO:0046872(metal ion binding)//GO:0005515(protein binding)//GO:0003677(DNA binding)	GO:0045669(positive regulation of osteoblast differentiation)//GO:0006351(transcription, DNA-templated)//GO:0030154(cell differentiation)//GO:0045892(negative regulation of transcription, DNA-templated)//GO:0000122(negative regulation of transcription from RNA polymerase II promoter)//GO:0006355(regulation of transcription, DNA-templated)
Fbxw2	ENSMUSG00000035949	protein_coding	-	chr2:34801652-34826311	66.5316	39.0063	1.70566	0.770332	0.0014	up	30050	2700071L08Rik|FBW2|Fwd2|MD6	MGI:MGI:1353435|Ensembl:ENSMUSG00000035949|Vega:OTTMUSG00000012022	2	2|2 B	F-box and WD-40 domain protein 2		GO:0005634(nucleus)//GO:0005737(cytoplasm)	GO:0005515(protein binding)
Tmem55b	ENSMUSG00000035953	protein_coding	-	chr14:50924967-50930856	51.2722	26.991	1.8996	0.925698	0.0003	up	219024	BC039161	MGI:MGI:2448501|Ensembl:ENSMUSG00000035953|Vega:OTTMUSG00000033743	14	14|14 C1	transmembrane protein 55b	mmu04070(Phosphatidylinositol signaling system)	GO:0005768(endosome)//GO:0005764(lysosome)//GO:0016020(membrane)//GO:0016021(integral component of membrane)//GO:0005765(lysosomal membrane)//GO:0031902(late endosome membrane)	GO:0034597(phosphatidylinositol-4,5-bisphosphate 4-phosphatase activity)//GO:0016787(hydrolase activity)	GO:0046856(phosphatidylinositol dephosphorylation)
Fmnl2	ENSMUSG00000036053	protein_coding	+	chr2:52857859-53134202	11.3173	5.79157	1.95411	0.96651	0.01085	up	71409	5430425K04Rik|Man	MGI:MGI:1918659|Ensembl:ENSMUSG00000036053|Vega:OTTMUSG00000012431	2	2|2 C1.1	formin-like 2		GO:0005575(cellular_component)//GO:0005737(cytoplasm)	GO:0003779(actin binding)//GO:0017048(Rho GTPase binding)	GO:0030036(actin cytoskeleton organization)//GO:0007010(cytoskeleton organization)//GO:0030866(cortical actin cytoskeleton organization)//GO:0016043(cellular component organization)//GO:0022604(regulation of cell morphogenesis)
Entpd8	ENSMUSG00000036813	protein_coding	+	chr2:25080303-25095149	15.6451	3.27208	4.78139	2.25743	0.0003	up	72090	-	MGI:MGI:1919340|Ensembl:ENSMUSG00000036813|Vega:OTTMUSG00000011776	2	2|2 A3	ectonucleoside triphosphate diphosphohydrolase 8	mmu00230(Purine metabolism)//mmu00240(Pyrimidine metabolism)//mmu05169(Epstein-Barr virus infection)	GO:0016020(membrane)//GO:0005886(plasma membrane)//GO:0016021(integral component of membrane)	GO:0017111(nucleoside-triphosphatase activity)//GO:0005524(ATP binding)//GO:0000166(nucleotide binding)//GO:0017110(nucleoside-diphosphatase activity)//GO:0046872(metal ion binding)//GO:0016787(hydrolase activity)	GO:0009133(nucleoside diphosphate biosynthetic process)//GO:0009124(nucleoside monophosphate biosynthetic process)
Arhgef26	ENSMUSG00000036885	protein_coding	+	chr3:62338343-62462221	11.9597	6.80968	1.75628	0.812519	0.00545	up	622434	4631416L12Rik|8430436L14Rik|AI303572|AW491953|SGEF	MGI:MGI:1918053|Ensembl:ENSMUSG00000036885|Vega:OTTMUSG00000031219	3	3|3 E1	Rho guanine nucleotide exchange factor (GEF) 26	mmu05100(Bacterial invasion of epithelial cells)	GO:0005575(cellular_component)	GO:0003674(molecular_function)	GO:0097178(ruffle assembly)//GO:0001886(endothelial cell morphogenesis)
Rnf139	ENSMUSG00000037075	protein_coding	+	chr15:58889228-58933730	11.5049	5.92901	1.94044	0.956384	0.0332	up	75841	4930555P18Rik	MGI:MGI:1923091|Ensembl:ENSMUSG00000037075	15	15|15 D1	ring finger protein 139		GO:0005783(endoplasmic reticulum)//GO:0016020(membrane)//GO:0016021(integral component of membrane)//GO:0036513(Derlin-1 retrotranslocation complex)	GO:0070740(tubulin-glutamic acid ligase activity)//GO:0008270(zinc ion binding)//GO:0019787(ubiquitin-like protein transferase activity)//GO:0043773(coenzyme F420-0 gamma-glutamyl ligase activity)//GO:0008766(UDP-N-acetylmuramoylalanyl-D-glutamyl-2,6-diaminopimelate-D-alanyl-D-alanine ligase activity)//GO:0070737(protein-glycine ligase activity, elongating)//GO:0004842(ubiquitin-protein transfera…	GO:2000060(positive regulation of protein ubiquitination involved in ubiquitin-dependent protein catabolic process)//GO:0036503(ERAD pathway)//GO:0016567(protein ubiquitination)//GO:0017148(negative regulation of translation)//GO:0070613(regulation of protein processing)//GO:0060628(regulation of ER to Golgi vesicle-mediated transport)//GO:0000209(protein polyubiquitination)//GO:0008285(negative …
Mrpl47	ENSMUSG00000037531	protein_coding	-	chr3:32708545-32751566	11.3356	7.00879	1.61734	0.693624	0.0366	up	74600	4833424P18Rik|CGI-204|ENSMUSG00000051761|Gm9859|L47mt|MRP-L47|MTF/L47|NCM1	MGI:MGI:1921850|Ensembl:ENSMUSG00000037531|Vega:OTTMUSG00000028124	3	3|3 B	mitochondrial ribosomal protein L47		GO:0030529(intracellular ribonucleoprotein complex)//GO:0005739(mitochondrion)//GO:0005840(ribosome)//GO:0005762(mitochondrial large ribosomal subunit)//GO:0005761(mitochondrial ribosome)	GO:0003735(structural constituent of ribosome)	GO:0006412(translation)//GO:0032543(mitochondrial translation)
Fam101a	ENSMUSG00000037962	protein_coding	+	chr5:125003446-125012547	9.71021	3.52712	2.75301	1.46101	0.03635	up	73121	3110032G18Rik|cfm|cfm2	MGI:MGI:1920371|Ensembl:ENSMUSG00000037962|Vega:OTTMUSG00000026841	5	5|5 F	family with sequence similarity 101, member A		GO:0032432(actin filament bundle)//GO:0005856(cytoskeleton)//GO:0005737(cytoplasm)	GO:0031005(filamin binding)	GO:0061572(actin filament bundle organization)//GO:1900158(negative regulation of bone mineralization involved in bone maturation)//GO:0061182(negative regulation of chondrocyte development)//GO:0048705(skeletal system morphogenesis)
Cct8l1	ENSMUSG00000038044	protein_coding	+	chr5:25516066-25518021	10.513	5.19049	2.02545	1.01824	0.0072	up	242891	Gm443	MGI:MGI:2685289|Ensembl:ENSMUSG00000038044|Vega:OTTMUSG00000053841	5	5|5 A3	chaperonin containing TCP1, subunit 8 (theta)-like 1		GO:0005575(cellular_component)	GO:0003674(molecular_function)	GO:0008150(biological_process)
Cnbd2	ENSMUSG00000038085	protein_coding	+	chr2:156311846-156375638	16.1948	9.51759	1.70157	0.766863	0.0216	up	70873	4921517L17Rik|5430421B09Rik|Cris	MGI:MGI:1918123|Ensembl:ENSMUSG00000038085|Vega:OTTMUSG00000016084	2	2|2 H2	cyclic nucleotide binding domain containing 2		GO:0005829(cytosol)	GO:0030552(cAMP binding)	GO:0007283(spermatogenesis)
Hrc	ENSMUSG00000038239	protein_coding	+	chr7:45335289-45338973	12.0713	7.78015	1.55155	0.633712	0.04555	up	15464	-	MGI:MGI:96226|Ensembl:ENSMUSG00000038239	7	7 B4|7 29.26 cM	histidine rich calcium binding protein		GO:0030018(Z disc)//GO:0033017(sarcoplasmic reticulum membrane)	GO:0044325(ion channel binding)//GO:0005509(calcium ion binding)	GO:0055074(calcium ion homeostasis)//GO:0060314(regulation of ryanodine-sensitive calcium-release channel activity)//GO:0051481(negative regulation of cytosolic calcium ion concentration)//GO:0002027(regulation of heart rate)//GO:0008016(regulation of heart contraction)//GO:0010881(regulation of cardiac muscle contraction by regulation of the release of sequestered calcium ion)//GO:0045823(positi…
Iffo1	ENSMUSG00000038271	protein_coding	+	chr6:125145240-125161782	15.5844	8.70903	1.78946	0.839521	0.01185	up	320678	4733401N06Rik|A930037G23Rik|HOM-TES-103|Iffo	MGI:MGI:2444516|Ensembl:ENSMUSG00000038271|Vega:OTTMUSG00000027099	6	6|6 F3	intermediate filament family orphan 1		GO:0005882(intermediate filament)//GO:0005575(cellular_component)	GO:0003674(molecular_function)//GO:0005198(structural molecule activity)	GO:0008150(biological_process)
Trp53inp2	ENSMUSG00000038375	protein_coding	+	chr2:155381058-155389850	11.1301	6.32946	1.75846	0.814314	0.04815	up	68728	1110029F20Rik|Tp53inp2	MGI:MGI:1915978|Ensembl:ENSMUSG00000038375|Vega:OTTMUSG00000016061	2	2|2 H1	transformation related protein 53 inducible nuclear protein 2		GO:0005776(autophagosome)//GO:0005634(nucleus)//GO:0031410(cytoplasmic vesicle)//GO:0005737(cytoplasm)//GO:0005829(cytosol)	GO:0043130(ubiquitin binding)	GO:0010508(positive regulation of autophagy)//GO:0016236(macroautophagy)//GO:1903828(negative regulation of cellular protein localization)//GO:0006914(autophagy)//GO:0006351(transcription, DNA-templated)//GO:0001649(osteoblast differentiation)//GO:0001894(tissue homeostasis)//GO:0006511(ubiquitin-dependent protein catabolic process)//GO:0000045(autophagosome assembly)//GO:0006355(regulation of tr…
Rad9b	ENSMUSG00000038569	protein_coding	-	chr5:122284364-122354233	93.6403	64.2141	1.45825	0.54424	0.04605	up	231724	A630082N15Rik|BC021784	MGI:MGI:2385231|Ensembl:ENSMUSG00000038569|Vega:OTTMUSG00000026685	5	5|5 F	RAD9 checkpoint clamp component B		GO:0030896(checkpoint clamp complex)	GO:0008408(3'-5' exonuclease activity)	GO:0031573(intra-S DNA damage checkpoint)//GO:0000075(cell cycle checkpoint)//GO:0000076(DNA replication checkpoint)//GO:0090305(nucleic acid phosphodiester bond hydrolysis)//GO:0071479(cellular response to ionizing radiation)//GO:0000077(DNA damage checkpoint)//GO:0006281(DNA repair)
Rtel1	ENSMUSG00000038685	protein_coding	+	chr2:181319738-181356616	25.1469	14.2214	1.76824	0.822318	0.0265	up	269400	AI451565|AW540478|Rtel	MGI:MGI:2139369|Ensembl:ENSMUSG00000038685|Vega:OTTMUSG00000016649	2	2|2 H4	regulator of telomere elongation helicase 1		GO:0005634(nucleus)	GO:0003676(nucleic acid binding)//GO:0051536(iron-sulfur cluster binding)//GO:0008026(ATP-dependent helicase activity)//GO:0005524(ATP binding)//GO:0016818(hydrolase activity, acting on acid anhydrides, in phosphorus-containing anhydrides)//GO:0004386(helicase activity)//GO:0000166(nucleotide binding)//GO:0051539(4 iron, 4 sulfur cluster binding)//GO:0004003(ATP-dependent DNA helicase activity)//…	GO:1904355(positive regulation of telomere capping)//GO:0000723(telomere maintenance)//GO:1902990(mitotic telomere maintenance via semi-conservative replication)//GO:0032508(DNA duplex unwinding)//GO:1904506(negative regulation of telomere maintenance in response to DNA damage)//GO:0043247(telomere maintenance in response to DNA damage)//GO:1904430(negative regulation of t-circle formation)//GO:0…
Nexn	ENSMUSG00000039103	protein_coding	-	chr3:152236985-152266320	11.4134	7.28443	1.56682	0.647842	0.0376	up	68810	1110046H09Rik|AA553326|NELIN	MGI:MGI:1916060|Ensembl:ENSMUSG00000039103|Vega:OTTMUSG00000053742	3	3|3 H3	nexilin		GO:0030018(Z disc)//GO:0005924(cell-substrate adherens junction)//GO:0030054(cell junction)//GO:0005737(cytoplasm)//GO:0005856(cytoskeleton)//GO:0005925(focal adhesion)	GO:0008307(structural constituent of muscle)//GO:0003779(actin binding)//GO:0051015(actin filament binding)	GO:0048739(cardiac muscle fiber development)//GO:0030334(regulation of cell migration)//GO:0051493(regulation of cytoskeleton organization)
Fanci	ENSMUSG00000039187	protein_coding	+	chr7:79391928-79466362	13.3771	7.75822	1.72425	0.785965	0.0071	up	208836	-	MGI:MGI:2384790|Ensembl:ENSMUSG00000039187|Vega:OTTMUSG00000029069	7	7|7 D3	Fanconi anemia, complementation group I	mmu03460(Fanconi anemia pathway)	GO:0005654(nucleoplasm)//GO:0005634(nucleus)//GO:0043240(Fanconi anaemia nuclear complex)//GO:0005737(cytoplasm)//GO:0016020(membrane)	GO:0070182(DNA polymerase binding)	GO:0031398(positive regulation of protein ubiquitination)//GO:0007049(cell cycle)//GO:0006281(DNA repair)//GO:0007095(mitotic G2 DNA damage checkpoint)//GO:0006974(cellular response to DNA damage stimulus)
Arid4b	ENSMUSG00000039219	protein_coding	+	chr13:14050928-14199603	32.8272	15.5501	2.11106	1.07797	0.0401	up	94246	BCAA|BRCAA1|RBBP1L1|Rbp1l1|SAP180	MGI:MGI:2137512|Ensembl:ENSMUSG00000039219|Vega:OTTMUSG00000018144	13	13 A1|13 5.29 cM	AT rich interactive domain 4B (RBP1-like)		GO:0005634(nucleus)	GO:0005515(protein binding)//GO:0003677(DNA binding)//GO:0044212(transcription regulatory region DNA binding)	GO:0006349(regulation of gene expression by genetic imprinting)//GO:0034773(histone H4-K20 trimethylation)//GO:0006351(transcription, DNA-templated)//GO:0007283(spermatogenesis)//GO:0097368(establishment of Sertoli cell barrier)//GO:0045944(positive regulation of transcription from RNA polymerase II promoter)//GO:0036124(histone H3-K9 trimethylation)//GO:0006355(regulation of transcription, DNA-t…
Pomt1	ENSMUSG00000039254	protein_coding	+	chr2:32236589-32260159	16.5724	8.60858	1.9251	0.944937	0.0224	up	99011	AI505244	MGI:MGI:2138994|Ensembl:ENSMUSG00000039254|Vega:OTTMUSG00000012947	2	2|2 B	protein-O-mannosyltransferase 1	mmu00514(Other types of O-glycan biosynthesis)	GO:0016529(sarcoplasmic reticulum)//GO:0016021(integral component of membrane)//GO:0016020(membrane)//GO:0001669(acrosomal vesicle)//GO:0005789(endoplasmic reticulum membrane)//GO:0031502(dolichyl-phosphate-mannose-protein mannosyltransferase complex)//GO:0005783(endoplasmic reticulum)	GO:0004169(dolichyl-phosphate-mannose-protein mannosyltransferase activity)//GO:0016740(transferase activity)//GO:0000030(mannosyltransferase activity)//GO:0016757(transferase activity, transferring glycosyl groups)	GO:1900101(regulation of endoplasmic reticulum unfolded protein response)//GO:0030198(extracellular matrix organization)//GO:0006493(protein O-linked glycosylation)//GO:0007275(multicellular organism development)//GO:0044845(chain elongation of O-linked mannose residue)//GO:0000032(cell wall mannoprotein biosynthetic process)
BC017643	ENSMUSG00000039294	protein_coding	-	chr11:121177590-121229322	11.3652	5.49909	2.06674	1.04736	0.0325	up	217370	-	MGI:MGI:2384959|Ensembl:ENSMUSG00000039294|Vega:OTTMUSG00000004288	11	11|11 E2	cDNA sequence BC017643		GO:0016020(membrane)//GO:0016021(integral component of membrane)//GO:0005575(cellular_component)	GO:0003674(molecular_function)	GO:0008150(biological_process)
Hexdc	ENSMUSG00000039307	protein_coding	+	chr11:121177590-121229322	21.7888	5.66274	3.84776	1.94402	0.0176	up	238023	BC069960	MGI:MGI:3605542|Ensembl:ENSMUSG00000039307|Vega:OTTMUSG00000004295	11	11|11 E2	hexosaminidase (glycosyl hydrolase family 20, catalytic domain) containing	mmu00511(Other glycan degradation)	GO:0005634(nucleus)//GO:0005737(cytoplasm)	GO:0016787(hydrolase activity)//GO:0015929(hexosaminidase activity)//GO:0004553(hydrolase activity, hydrolyzing O-glycosyl compounds)//GO:0004563(beta-N-acetylhexosaminidase activity)//GO:0016798(hydrolase activity, acting on glycosyl bonds)	GO:0005975(carbohydrate metabolic process)//GO:0008152(metabolic process)
Alg1	ENSMUSG00000039427	protein_coding	+	chr16:5233620-5289621	10.8057	4.63644	2.3306	1.2207	0.0313	up	208211	HMAT1|HMT1	MGI:MGI:2384774|Ensembl:ENSMUSG00000039427|Vega:OTTMUSG00000028464	16	16|16 A1	asparagine-linked glycosylation 1 (beta-1,4-mannosyltransferase)	mmu00510(N-Glycan biosynthesis)//mmu01100(Metabolic pathways)	GO:0005783(endoplasmic reticulum)//GO:0016020(membrane)//GO:0016021(integral component of membrane)	GO:0004578(chitobiosyldiphosphodolichol beta-mannosyltransferase activity)//GO:0016740(transferase activity)//GO:0000030(mannosyltransferase activity)//GO:0016757(transferase activity, transferring glycosyl groups)	GO:0006486(protein glycosylation)
Snx22	ENSMUSG00000039452	protein_coding	-	chr9:66060168-66069731	272.209	203.618	1.33686	0.418851	0.0444	up	382083	Gm1120	MGI:MGI:2685966|Ensembl:ENSMUSG00000039452	9	9|9 C	sorting nexin 22		GO:0005575(cellular_component)	GO:0003674(molecular_function)	GO:0008150(biological_process)
Asb6	ENSMUSG00000039483	protein_coding	-	chr2:30823096-30830333	10.3647	4.24704	2.44045	1.28715	0.03685	up	72323	2510004M11Rik|AA409356	MGI:MGI:1919573|Ensembl:ENSMUSG00000039483|Vega:OTTMUSG00000011879	2	2|2 B	ankyrin repeat and SOCS box-containing 6		GO:0005575(cellular_component)//GO:0005737(cytoplasm)	GO:0003674(molecular_function)	GO:0035556(intracellular signal transduction)//GO:0008150(biological_process)
Foxp3	ENSMUSG00000039521	protein_coding	+	chrX:7557295-7605517	10.3328	5.1294	2.01443	1.01037	0.0016	up	20371	JM2|scurfin|sf	MGI:MGI:1891436|Ensembl:ENSMUSG00000039521|Vega:OTTMUSG00000016624	X	X A1.1|X 3.41 cM	forkhead box P3	mmu05321(Inflammatory bowel disease (IBD))	GO:0005622(intracellular)//GO:0005634(nucleus)//GO:0005737(cytoplasm)	GO:0003676(nucleic acid binding)//GO:0035035(histone acetyltransferase binding)//GO:0003700(transcription factor activity, sequence-specific DNA binding)//GO:0043565(sequence-specific DNA binding)//GO:0001047(core promoter binding)//GO:0042803(protein homodimerization activity)//GO:0051525(NFAT protein binding)//GO:0042826(histone deacetylase binding)//GO:0003705(transcription factor activity, RN…	GO:0048294(negative regulation of isotype switching to IgE isotypes)//GO:0002362(CD4-positive, CD25-positive, alpha-beta regulatory T cell lineage commitment)//GO:0032831(positive regulation of CD4-positive, CD25-positive, alpha-beta regulatory T cell differentiation)//GO:0010628(positive regulation of gene expression)//GO:0032714(negative regulation of interleukin-5 production)//GO:0050710(negat…
Vasn	ENSMUSG00000039646	protein_coding	+	chr16:4626132-4707695	115.637	82.0174	1.4099	0.495597	0.0358	up	246154	2610528G05Rik|Atia|Slitl2	MGI:MGI:2177651|Ensembl:ENSMUSG00000039646|Vega:OTTMUSG00000024383	16	16|16 A1	vasorin		GO:0005886(plasma membrane)//GO:0070062(extracellular exosome)//GO:0009986(cell surface)//GO:0016020(membrane)//GO:0016021(integral component of membrane)//GO:0005765(lysosomal membrane)//GO:0005739(mitochondrion)//GO:0005615(extracellular space)	GO:0050431(transforming growth factor beta binding)//GO:0005515(protein binding)	GO:0010719(negative regulation of epithelial to mesenchymal transition)//GO:0071456(cellular response to hypoxia)//GO:0071461(cellular response to redox state)//GO:0007166(cell surface receptor signaling pathway)//GO:0030512(negative regulation of transforming growth factor beta receptor signaling pathway)
D2Wsu81e	ENSMUSG00000039660	protein_coding	-	chr2:30171492-30178459	62.7678	39.202	1.60114	0.679099	0.0101	up	227695	9930028P05|AL033358	MGI:MGI:106544|Ensembl:ENSMUSG00000039660|Vega:OTTMUSG00000016747	2	2 B|2 21.29 cM	DNA segment, Chr 2, Wayne State University 81, expressed		GO:0005575(cellular_component)//GO:0000776(kinetochore)//GO:0000775(chromosome, centromeric region)//GO:0005694(chromosome)	GO:0034807(4,5-dihydroxybenzo(a)pyrene methyltransferase activity)//GO:0043827(tRNA (adenine-57, 58-N(1)-) methyltransferase activity)//GO:0016274(protein-arginine N-methyltransferase activity)//GO:0008172(S-methyltransferase activity)//GO:0051995(Se-methyltransferase activity)//GO:0043777(cobalt-precorrin-7 C15-methyltransferase activity)//GO:0043803(hydroxyneurosporene-O-methyltransferase activ…	GO:0007049(cell cycle)//GO:0051301(cell division)//GO:0032259(methylation)//GO:0008150(biological_process)
Daam2	ENSMUSG00000040260	protein_coding	-	chr17:49456021-49564337	16.7695	11.9304	1.40562	0.491202	0.03455	up	76441	2310016D11Rik|AI843643|AW557870	MGI:MGI:1923691|Ensembl:ENSMUSG00000040260	17	17|17 C	dishevelled associated activator of morphogenesis 2	mmu04310(Wnt signaling pathway)	GO:0070062(extracellular exosome)	GO:0003779(actin binding)//GO:0017048(Rho GTPase binding)	GO:0030036(actin cytoskeleton organization)//GO:0016043(cellular component organization)//GO:0007368(determination of left/right symmetry)
Vprbp	ENSMUSG00000040325	protein_coding	+	chr9:106821873-106891979	44.0832	29.6762	1.48547	0.570923	0.0091	up	321006	AI447437|B930007L02Rik|mKIAA0800	MGI:MGI:2445220|Ensembl:ENSMUSG00000040325|Vega:OTTMUSG00000032620	9	9|9 F1	Vpr (HIV-1) binding protein		GO:0005730(nucleolus)//GO:0005634(nucleus)//GO:0008180(COP9 signalosome)//GO:0005737(cytoplasm)	GO:0004674(protein serine/threonine kinase activity)//GO:1990244(histone kinase activity (H2A-T120 specific))//GO:0005524(ATP binding)//GO:0000166(nucleotide binding)//GO:0016301(kinase activity)//GO:0016740(transferase activity)	GO:0035212(cell competition in a multicellular organism)//GO:1990245(histone H2A-T120 phosphorylation)//GO:0016310(phosphorylation)//GO:0033151(V(D)J recombination)//GO:0006351(transcription, DNA-templated)//GO:0016567(protein ubiquitination)//GO:0016568(chromatin modification)//GO:0016032(viral process)//GO:0000122(negative regulation of transcription from RNA polymerase II promoter)//GO:0006355…
Abhd11	ENSMUSG00000040532	protein_coding	+	chr5:135007092-135013253	35.6266	20.7566	1.7164	0.779382	0.0437	up	68758	1110054D16Rik|A630008N09Rik|Wbscr21	MGI:MGI:1916008|Ensembl:ENSMUSG00000040532|Vega:OTTMUSG00000025990	5	5|5 G2	abhydrolase domain containing 11		GO:0005739(mitochondrion)	GO:0003824(catalytic activity)//GO:0052771(coenzyme F390-G hydrolase activity)//GO:0052770(coenzyme F390-A hydrolase activity)//GO:0016787(hydrolase activity)//GO:0003923(GPI-anchor transamidase activity)
1110051M20Rik	ENSMUSG00000040591	protein_coding	-	chr2:91250742-91444704	108.915	76.7033	1.41995	0.505844	0.0197	up	228356	AI586322	MGI:MGI:1915079|Ensembl:ENSMUSG00000040591|Vega:OTTMUSG00000014431	2	2|2 E1	RIKEN cDNA 1110051M20 gene		GO:0005654(nucleoplasm)	GO:0003674(molecular_function)	GO:0008150(biological_process)
Tbl3	ENSMUSG00000040688	protein_coding	-	chr17:24696233-24707660	69.2131	41.88	1.65265	0.724783	0.045	up	213773	9430070M15Rik	MGI:MGI:2384863|Ensembl:ENSMUSG00000040688|Vega:OTTMUSG00000033010	17	17|17 A3.3	transducin (beta)-like 3	mmu03008(Ribosome biogenesis in eukaryotes)	GO:0005730(nucleolus)//GO:0032040(small-subunit processome)//GO:0005634(nucleus)//GO:0034388(Pwp2p-containing subcomplex of 90S preribosome)	GO:0044822(poly(A) RNA binding)//GO:0030515(snoRNA binding)	GO:0006364(rRNA processing)//GO:0000462(maturation of SSU-rRNA from tricistronic rRNA transcript (SSU-rRNA, 5.8S rRNA, LSU-rRNA))
Zmynd15	ENSMUSG00000040829	protein_coding	+	chr11:70453982-70466202	43.6497	26.601	1.6409	0.71449	0.0437	up	574428	-	MGI:MGI:3603821|Ensembl:ENSMUSG00000040829|Vega:OTTMUSG00000006043	11	11|11 B3	zinc finger, MYND-type containing 15		GO:0005634(nucleus)//GO:0005737(cytoplasm)	GO:0042826(histone deacetylase binding)//GO:0046872(metal ion binding)	GO:0007286(spermatid development)//GO:0006351(transcription, DNA-templated)//GO:0030154(cell differentiation)//GO:0007283(spermatogenesis)//GO:0045892(negative regulation of transcription, DNA-templated)//GO:0006355(regulation of transcription, DNA-templated)
Clvs1	ENSMUSG00000041216	protein_coding	+	chr4:9267322-9669350	13.3688	6.91962	1.93202	0.950109	0.0068	up	74438	4933402J24Rik|Clvl1|Rlbp1l1	MGI:MGI:1921688|Ensembl:ENSMUSG00000041216|Vega:OTTMUSG00000004383	4	4|4 A1	clavesin 1		GO:0030136(clathrin-coated vesicle)//GO:0005768(endosome)//GO:0005802(trans-Golgi network)//GO:0016020(membrane)//GO:0005794(Golgi apparatus)//GO:0031410(cytoplasmic vesicle)//GO:0005622(intracellular)	GO:0008289(lipid binding)//GO:0080025(phosphatidylinositol-3,5-bisphosphate binding)//GO:0005215(transporter activity)	GO:0006810(transport)//GO:0098779(mitophagy in response to mitochondrial depolarization)//GO:0007040(lysosome organization)
Ccdc74a	ENSMUSG00000041617	protein_coding	+	chr16:17646469-17650738	33.0281	14.3232	2.30592	1.20534	0.00245	up	72315	2310015A05Rik	MGI:MGI:1919565|Ensembl:ENSMUSG00000041617|Vega:OTTMUSG00000044408	16	16|16 A3	coiled-coil domain containing 74A		GO:0005575(cellular_component)	GO:0003674(molecular_function)	GO:0008150(biological_process)
Kank3	ENSMUSG00000042099	protein_coding	+	chr17:33810519-33824562	29.3661	13.7253	2.13955	1.09731	0.0211	up	80880	0610013D04Rik|Ankrd47|D17Ertd288e|NG28	MGI:MGI:1098615|Ensembl:ENSMUSG00000042099|Vega:OTTMUSG00000037208	17	17 B1|17 17.98 cM	KN motif and ankyrin repeat domains 3		GO:0005737(cytoplasm)	GO:0003674(molecular_function)	GO:0051497(negative regulation of stress fiber assembly)
Inpp5f	ENSMUSG00000042105	protein_coding	+	chr7:128611327-128696425	44.6814	27.1114	1.64807	0.720775	0.00235	up	101490	5830435P03Rik|AI115354|AW561896|SAC2|cI-27|hSAC2|mKIAA0966	MGI:MGI:2141867|Ensembl:ENSMUSG00000042105|Vega:OTTMUSG00000029375	7	7|7 F3	inositol polyphosphate-5-phosphatase F		GO:0005768(endosome)//GO:0055037(recycling endosome)//GO:0016020(membrane)//GO:0030425(dendrite)//GO:0030424(axon)//GO:0045334(clathrin-coated endocytic vesicle)//GO:0005905(clathrin-coated pit)//GO:0005769(early endosome)//GO:0005737(cytoplasm)//GO:0043025(neuronal cell body)	GO:0034596(phosphatidylinositol phosphate 4-phosphatase activity)//GO:0008934(inositol monophosphate 1-phosphatase activity)//GO:0042803(protein homodimerization activity)//GO:0052832(inositol monophosphate 3-phosphatase activity)//GO:0052834(inositol monophosphate phosphatase activity)//GO:0052833(inositol monophosphate 4-phosphatase activity)//GO:0042578(phosphoric ester hydrolase activity)//GO…	GO:0072583(clathrin-mediated endocytosis)//GO:0046856(phosphatidylinositol dephosphorylation)//GO:0001921(positive regulation of receptor recycling)//GO:0014898(cardiac muscle hypertrophy in response to stress)//GO:0048681(negative regulation of axon regeneration)//GO:0001933(negative regulation of protein phosphorylation)//GO:0042518(negative regulation of tyrosine phosphorylation of Stat3 prote…
Sgtb	ENSMUSG00000042743	protein_coding	+	chr13:104109740-104141735	9.38106	5.19243	1.80668	0.853342	0.01275	up	218544	C630001O05Rik	MGI:MGI:2444615|Ensembl:ENSMUSG00000042743|Vega:OTTMUSG00000035056	13	13|13 D1	small glutamine-rich tetratricopeptide repeat (TPR)-containing, beta		GO:0005575(cellular_component)	GO:0046982(protein heterodimerization activity)//GO:0042803(protein homodimerization activity)	GO:0008150(biological_process)
Gpr151	ENSMUSG00000042816	protein_coding	-	chr18:42578019-42579652	12.8992	7.93538	1.62553	0.700913	0.0432	up	240239	C130082O03Rik|GalRL|PGR7|nGPCR-2037	MGI:MGI:2441887|Ensembl:ENSMUSG00000042816	18	18|18 B3	G protein-coupled receptor 151		GO:0016020(membrane)//GO:0005886(plasma membrane)//GO:0005575(cellular_component)//GO:0016021(integral component of membrane)	GO:0004871(signal transducer activity)//GO:0003674(molecular_function)//GO:0004930(G-protein coupled receptor activity)	GO:0007186(G-protein coupled receptor signaling pathway)//GO:0008150(biological_process)//GO:0007165(signal transduction)
Ifnk	ENSMUSG00000042993	protein_coding	+	chr4:34949073-35157484	57.9696	36.9892	1.5672	0.648193	0.03235	up	387510	-	MGI:MGI:2683287|Ensembl:ENSMUSG00000042993|Vega:OTTMUSG00000006483	4	4|4 A5	interferon kappa	mmu04060(Cytokine-cytokine receptor interaction)//mmu04622(RIG-I-like receptor signaling pathway)//mmu04630(Jak-STAT signaling pathway)	GO:0005576(extracellular region)//GO:0005615(extracellular space)	GO:0005126(cytokine receptor binding)//GO:0005132(type I interferon receptor binding)//GO:0005125(cytokine activity)	GO:0006952(defense response)//GO:0042100(B cell proliferation)//GO:0045087(innate immune response)//GO:0033141(positive regulation of peptidyl-serine phosphorylation of STAT protein)//GO:0006959(humoral immune response)//GO:0002286(T cell activation involved in immune response)//GO:0019221(cytokine-mediated signaling pathway)//GO:0051607(defense response to virus)//GO:0002323(natural killer cell …
Fam89a	ENSMUSG00000043068	protein_coding	-	chr8:124740256-124751809	14.2407	6.06223	2.34909	1.2321	0.0048	up	69627	2310031A18Rik	MGI:MGI:1916877|Ensembl:ENSMUSG00000043068	8	8|8 E2	family with sequence similarity 89, member A		GO:0005575(cellular_component)	GO:0003674(molecular_function)	GO:0008150(biological_process)
6530409C15Rik	ENSMUSG00000043340	protein_coding	+	chr6:28215554-28398005	78.02	50.155	1.55558	0.637452	0.04295	up	76224	-	MGI:MGI:1923474	6	6|6 A3.2	RIKEN cDNA 6530409C15 gene		GO:0005575(cellular_component)	GO:0003674(molecular_function)	GO:0008150(biological_process)
Fam221b	ENSMUSG00000043633	protein_coding	-	chr4:43659621-43692668	70.8565	51.0828	1.38709	0.472063	0.02755	up	242408	4930412F15Rik	MGI:MGI:2441678|Ensembl:ENSMUSG00000043633|Vega:OTTMUSG00000007048	4	4|4 B1	family with sequence similarity 221, member B		GO:0005575(cellular_component)	GO:0003674(molecular_function)	GO:0008150(biological_process)
Taf10	ENSMUSG00000043866	protein_coding	-	chr7:105732206-105744361	41.1342	27.717	1.48408	0.569568	0.0378	up	24075	30kDa|AU041226|TAFII30|Taf2h	MGI:MGI:1346320|Ensembl:ENSMUSG00000043866|Vega:OTTMUSG00000025599	7	7|7 F1	TATA-box binding protein associated factor 10	mmu03022(Basal transcription factors)//mmu05168(Herpes simplex infection)	GO:0030914(STAGA complex)//GO:0005669(transcription factor TFIID complex)//GO:0048471(perinuclear region of cytoplasm)//GO:0000125(PCAF complex)//GO:0033276(transcription factor TFTC complex)//GO:0005634(nucleus)//GO:0005737(cytoplasm)	GO:0003700(transcription factor activity, sequence-specific DNA binding)//GO:0070063(RNA polymerase binding)//GO:0019899(enzyme binding)//GO:0030331(estrogen receptor binding)//GO:0003677(DNA binding)//GO:0004402(histone acetyltransferase activity)//GO:0003713(transcription coactivator activity)	GO:0051101(regulation of DNA binding)//GO:0051260(protein homooligomerization)//GO:0035264(multicellular organism growth)//GO:0043623(cellular protein complex assembly)//GO:0001889(liver development)//GO:0006351(transcription, DNA-templated)//GO:0000082(G1/S transition of mitotic cell cycle)//GO:0070365(hepatocyte differentiation)//GO:0006352(DNA-templated transcription, initiation)//GO:0006367(t…
Zmym1	ENSMUSG00000043872	protein_coding	-	chr4:127021300-127061152	16.8797	8.63884	1.95393	0.966376	0.0346	up	68310	5830412B09Rik|AW209050	MGI:MGI:1915560|Ensembl:ENSMUSG00000043872|Vega:OTTMUSG00000009317	4	4|4 D2.2	zinc finger, MYM domain containing 1		GO:0005654(nucleoplasm)//GO:0005737(cytoplasm)	GO:0000981(RNA polymerase II transcription factor activity, sequence-specific DNA binding)//GO:0003677(DNA binding)	GO:0008150(biological_process)
Ccdc73	ENSMUSG00000045106	protein_coding	+	chr2:104867804-105017904	9.72877	2.78479	3.49354	1.80469	0.0028	up	211936	2210415I11Rik|4931417A20|AV080665|BC095976	MGI:MGI:3606488|Ensembl:ENSMUSG00000045106|Vega:OTTMUSG00000014977	2	2|2 E2	coiled-coil domain containing 73		GO:0005575(cellular_component)	GO:0003674(molecular_function)	GO:0008150(biological_process)
Mcmdc2	ENSMUSG00000046101	protein_coding	+	chr1:9908637-9944137	12.1688	5.66796	2.14695	1.10229	0.0247	up	240697	6030422M02Rik	MGI:MGI:3045334|Ensembl:ENSMUSG00000046101|Vega:OTTMUSG00000021854	1	1|1 A2	minichromosome maintenance domain containing 2		GO:0005575(cellular_component)	GO:0005524(ATP binding)//GO:0003674(molecular_function)//GO:0003677(DNA binding)	GO:0008150(biological_process)//GO:0006260(DNA replication)
5830418K08Rik	ENSMUSG00000046111	protein_coding	-	chr9:15283336-15357788	8.68436	2.3536	3.68982	1.88355	0.0283	up
Kctd4	ENSMUSG00000046523	protein_coding	+	chr14:75896936-76010865	16.7023	10.5255	1.58685	0.666164	0.0164	up	67516	2210017A09Rik|AU017169	MGI:MGI:1914766|Ensembl:ENSMUSG00000046523	14	14|14 D2	potassium channel tetramerisation domain containing 4		GO:0005575(cellular_component)	GO:0003674(molecular_function)	GO:0051260(protein homooligomerization)//GO:0008150(biological_process)
Dnajb7	ENSMUSG00000047108	protein_coding	-	chr15:81400137-81456807	12.8541	6.48113	1.98331	0.987908	0.0392	up	57755	4933424H20Rik|Dj5|mDj5	MGI:MGI:1914012|Ensembl:ENSMUSG00000047108|Vega:OTTMUSG00000035641	15	15|15 E1	DnaJ heat shock protein family (Hsp40) member B7		GO:0005575(cellular_component)	GO:0051087(chaperone binding)	GO:0008150(biological_process)
Odf3b	ENSMUSG00000047394	protein_coding	-	chr15:89377449-89379254	16.1183	8.96942	1.79703	0.845613	0.0375	up	70113	2010001J22Rik	MGI:MGI:1917363|Ensembl:ENSMUSG00000047394	15	15|15 E3	outer dense fiber of sperm tails 3B		GO:0005575(cellular_component)	GO:0003674(molecular_function)	GO:0008150(biological_process)
Gpr68	ENSMUSG00000047415	protein_coding	-	chr12:100779056-100908198	40.5609	28.9289	1.40209	0.487579	0.0477	up	238377	BB131428|Ogr1	MGI:MGI:2441763|Ensembl:ENSMUSG00000047415|Vega:OTTMUSG00000024497	12	12|12 E	G protein-coupled receptor 68		GO:0016020(membrane)//GO:0005886(plasma membrane)//GO:0016021(integral component of membrane)	GO:0004871(signal transducer activity)//GO:0004930(G-protein coupled receptor activity)	GO:0032024(positive regulation of insulin secretion)//GO:2001206(positive regulation of osteoclast development)//GO:0035774(positive regulation of insulin secretion involved in cellular response to glucose stimulus)//GO:0071467(cellular response to pH)//GO:0007186(G-protein coupled receptor signaling pathway)//GO:0045656(negative regulation of monocyte differentiation)//GO:0007165(signal transduc…
Frat2	ENSMUSG00000047604	protein_coding	-	chr19:41845977-41848132	7.91813	2.84515	2.78304	1.47666	0.0029	up	212398	-	MGI:MGI:2673967|Ensembl:ENSMUSG00000047604	19	19 C3|19 35.33 cM	frequently rearranged in advanced T cell lymphomas 2	mmu04310(Wnt signaling pathway)	GO:0005575(cellular_component)	GO:0003674(molecular_function)	GO:0016055(Wnt signaling pathway)
Tssk6	ENSMUSG00000047654	protein_coding	+	chr8:69887787-69903516	10.9185	3.58624	3.04455	1.60623	0.00465	up	83984	Sstk|TSK-6|TSSK-6	MGI:MGI:2148775|Ensembl:ENSMUSG00000047654|Vega:OTTMUSG00000050077	8	8|8 C1	testis-specific serine kinase 6		GO:0005634(nucleus)//GO:0005737(cytoplasm)	GO:0004674(protein serine/threonine kinase activity)//GO:0004672(protein kinase activity)//GO:0000287(magnesium ion binding)//GO:0000166(nucleotide binding)//GO:0016301(kinase activity)//GO:0046872(metal ion binding)//GO:0005524(ATP binding)//GO:0016740(transferase activity)	GO:0016310(phosphorylation)//GO:0006468(protein phosphorylation)//GO:0007283(spermatogenesis)//GO:0030154(cell differentiation)//GO:0035092(sperm chromatin condensation)//GO:0007275(multicellular organism development)//GO:0035556(intracellular signal transduction)
Stx19	ENSMUSG00000047854	protein_coding	+	chr16:62793684-62847040	17.577	8.30646	2.11606	1.08138	0.00035	up	68159	A030009B12Rik	MGI:MGI:1915409|Ensembl:ENSMUSG00000047854|Vega:OTTMUSG00000024089	16	16|16 C1.3	syntaxin 19	mmu04130(SNARE interactions in vesicular transport)	GO:0016020(membrane)//GO:0005886(plasma membrane)//GO:0031201(SNARE complex)//GO:0008021(synaptic vesicle)//GO:0016021(integral component of membrane)	GO:0000149(SNARE binding)//GO:0005484(SNAP receptor activity)	GO:0048278(vesicle docking)//GO:0016192(vesicle-mediated transport)//GO:0006886(intracellular protein transport)//GO:0031629(synaptic vesicle fusion to presynaptic active zone membrane)
Arf1	ENSMUSG00000048076	protein_coding	-	chr11:59211411-59228270	9.47328	4.96481	1.90808	0.932124	0.0145	up	11840	-	MGI:MGI:99431|Ensembl:ENSMUSG00000048076|Vega:OTTMUSG00000006340	11	11|11 B2	ADP-ribosylation factor 1	mmu04072(Phospholipase D signaling pathway)//mmu04144(Endocytosis)//mmu05134(Legionellosis)	GO:0005886(plasma membrane)//GO:0070062(extracellular exosome)//GO:0005802(trans-Golgi network)//GO:0043005(neuron projection)//GO:0016020(membrane)//GO:0012505(endomembrane system)//GO:0005794(Golgi apparatus)//GO:0005770(late endosome)//GO:0005829(cytosol)//GO:0045202(synapse)//GO:0030137(COPI-coated vesicle)//GO:0030017(sarcomere)//GO:0030054(cell junction)//GO:0000139(Golgi membrane)//GO:0005…	GO:0042803(protein homodimerization activity)//GO:0019003(GDP binding)//GO:0000287(magnesium ion binding)//GO:0000166(nucleotide binding)//GO:1990583(phospholipase D activator activity)//GO:0005525(GTP binding)//GO:0044822(poly(A) RNA binding)//GO:0005515(protein binding)	GO:0050714(positive regulation of protein secretion)//GO:0007015(actin filament organization)//GO:1902824(positive regulation of late endosome to lysosome transport)//GO:0016192(vesicle-mediated transport)//GO:0097212(lysosomal membrane organization)//GO:0006810(transport)//GO:0045956(positive regulation of calcium ion-dependent exocytosis)//GO:0055108(Golgi to transport vesicle transport)//GO:00…
Muc6	ENSMUSG00000048191	protein_coding	-	chr7:141633971-141655319	25.2761	17.4708	1.44676	0.532828	0.01405	up	353328	-	MGI:MGI:2663233|Ensembl:ENSMUSG00000048191|Vega:OTTMUSG00000047513	7	7 F5|7 87.03 cM	mucin 6, gastric		GO:0005575(cellular_component)//GO:0005576(extracellular region)	GO:0003674(molecular_function)	GO:0030277(maintenance of gastrointestinal epithelium)//GO:0008150(biological_process)
Tmem252	ENSMUSG00000048572	protein_coding	+	chr19:24674007-24679661	73.8947	41.6721	1.77324	0.826388	0.0006	up	226040	E030010A14Rik	MGI:MGI:3583948|Ensembl:ENSMUSG00000048572	19	19|19 B	transmembrane protein 252		GO:0016020(membrane)//GO:0016021(integral component of membrane)//GO:0005575(cellular_component)	GO:0003674(molecular_function)	GO:0008150(biological_process)
Cdc42ep1	ENSMUSG00000049521	protein_coding	+	chr15:78842646-78855529	13.146	7.9389	1.6559	0.727612	0.02105	up	104445	1810058K22Rik|AA980734|Borg5|CEP1|MSE55	MGI:MGI:1929763|Ensembl:ENSMUSG00000049521	15	15|15 E1	CDC42 effector protein (Rho GTPase binding) 1		GO:0005886(plasma membrane)//GO:0016020(membrane)//GO:0015629(actin cytoskeleton)//GO:0005794(Golgi apparatus)//GO:0005737(cytoplasm)//GO:0005856(cytoskeleton)//GO:0005925(focal adhesion)	GO:0005096(GTPase activator activity)//GO:0017049(GTP-Rho binding)//GO:0005515(protein binding)	GO:0008360(regulation of cell shape)//GO:0007266(Rho protein signal transduction)//GO:0031274(positive regulation of pseudopodium assembly)//GO:0030838(positive regulation of actin filament polymerization)
Zfp668	ENSMUSG00000049728	protein_coding	-	chr7:127865169-127895617	14.4172	8.86735	1.62587	0.701214	0.0354	up	244219	BC030314|E130018B19Rik|Znf668	MGI:MGI:2442943|Ensembl:ENSMUSG00000049728|Vega:OTTMUSG00000022499	7	7|7 F3	zinc finger protein 668		GO:0005634(nucleus)	GO:0003676(nucleic acid binding)//GO:0046872(metal ion binding)//GO:0003677(DNA binding)//GO:0003700(transcription factor activity, sequence-specific DNA binding)	GO:0006351(transcription, DNA-templated)//GO:0006355(regulation of transcription, DNA-templated)//GO:0008150(biological_process)
Snx21	ENSMUSG00000050373	protein_coding	+	chr2:164785822-164804882	41.5116	29.3232	1.41566	0.50147	0.04825	up	101113	5730407K14Rik|AI481716	MGI:MGI:1917729|Ensembl:ENSMUSG00000050373|Vega:OTTMUSG00000001102	2	2|2 H3	sorting nexin family member 21		GO:0005768(endosome)//GO:0031901(early endosome membrane)//GO:0031410(cytoplasmic vesicle)//GO:0016020(membrane)	GO:0005546(phosphatidylinositol-4,5-bisphosphate binding)//GO:0008289(lipid binding)//GO:0035091(phosphatidylinositol binding)//GO:0032266(phosphatidylinositol-3-phosphate binding)	GO:0006810(transport)//GO:0015031(protein transport)//GO:0008150(biological_process)
Hyls1	ENSMUSG00000050555	protein_coding	-	chr9:35558594-35690318	39.8895	26.8857	1.48367	0.56917	0.0246	up	76832	3010015K02Rik	MGI:MGI:1924082|Ensembl:ENSMUSG00000050555|Vega:OTTMUSG00000030728	9	9|9 A4	hydrolethalus syndrome 1		GO:0005813(centrosome)//GO:0005886(plasma membrane)//GO:0005634(nucleus)//GO:0005737(cytoplasm)	GO:0003674(molecular_function)	GO:0008150(biological_process)
Gp1ba	ENSMUSG00000050675	protein_coding	+	chr11:70639121-70642036	21.8238	10.7148	2.03679	1.0263	0.0001	up	14723	GPIba|GPIbalpha	MGI:MGI:1333744|Ensembl:ENSMUSG00000050675|Vega:OTTMUSG00000006072	11	11 B4|11 43.2 cM	glycoprotein 1b, alpha polypeptide	mmu04512(ECM-receptor interaction)//mmu04611(Platelet activation)//mmu04640(Hematopoietic cell lineage)	GO:0005886(plasma membrane)//GO:0005887(integral component of plasma membrane)//GO:0009986(cell surface)//GO:0031362(anchored component of external side of plasma membrane)//GO:0016020(membrane)//GO:0016021(integral component of membrane)//GO:0070062(extracellular exosome)//GO:0005737(cytoplasm)	GO:0004860(protein kinase inhibitor activity)	GO:0000902(cell morphogenesis)//GO:0007596(blood coagulation)//GO:0070527(platelet aggregation)//GO:0007155(cell adhesion)//GO:0042730(fibrinolysis)//GO:0019221(cytokine-mediated signaling pathway)//GO:0007599(hemostasis)//GO:0046426(negative regulation of JAK-STAT cascade)//GO:0006469(negative regulation of protein kinase activity)
Tubgcp6	ENSMUSG00000051786	protein_coding	-	chr15:89089083-89123087	66.9039	39.6602	1.68693	0.754398	0.01645	up	328580	AI843275|D430023H11|GCP-6|mKIAA1669	MGI:MGI:2146071|Ensembl:ENSMUSG00000051786|Vega:OTTMUSG00000021006	15	15|15 E3	tubulin, gamma complex associated protein 6		GO:0070062(extracellular exosome)//GO:0005874(microtubule)//GO:0005815(microtubule organizing center)//GO:0000923(equatorial microtubule organizing center)//GO:0005813(centrosome)//GO:0008274(gamma-tubulin ring complex)//GO:0016020(membrane)//GO:0005856(cytoskeleton)//GO:0005737(cytoplasm)//GO:0000922(spindle pole)	GO:0043015(gamma-tubulin binding)//GO:0008017(microtubule binding)//GO:0051011(microtubule minus-end binding)//GO:0005200(structural constituent of cytoskeleton)	GO:0007020(microtubule nucleation)//GO:0007126(meiotic nuclear division)//GO:0000226(microtubule cytoskeleton organization)//GO:0031122(cytoplasmic microtubule organization)//GO:0051298(centrosome duplication)//GO:0090307(mitotic spindle assembly)//GO:0051415(interphase microtubule nucleation by interphase microtubule organizing center)
Spdya	ENSMUSG00000052525	protein_coding	+	chr17:71526895-71598761	8.77018	4.07137	2.15411	1.10709	0.0087	up	70891	4921517J08Rik|4930548B21Rik|GS4|MLZ-465|Spdy1	MGI:MGI:1918141|Ensembl:ENSMUSG00000052525|Vega:OTTMUSG00000033091	17	17|17 E1.3	speedy/RINGO cell cycle regulator family, member A	mmu04114(Oocyte meiosis)//mmu04914(Progesterone-mediated oocyte maturation)	GO:0005634(nucleus)	GO:0019901(protein kinase binding)	GO:0008284(positive regulation of cell proliferation)//GO:0006974(cellular response to DNA damage stimulus)//GO:0045737(positive regulation of cyclin-dependent protein serine/threonine kinase activity)//GO:0000082(G1/S transition of mitotic cell cycle)//GO:0007049(cell cycle)//GO:0007275(multicellular organism development)
Reep1	ENSMUSG00000052852	protein_coding	+	chr6:71707560-71810710	7.88187	5.07519	1.55302	0.635076	0.0355	up	52250	D6Ertd253e	MGI:MGI:1098827|Ensembl:ENSMUSG00000052852|Vega:OTTMUSG00000029707	6	6 C1|6 32.2 cM	receptor accessory protein 1		GO:0005886(plasma membrane)//GO:0016020(membrane)//GO:0005789(endoplasmic reticulum membrane)//GO:0016021(integral component of membrane)//GO:0005739(mitochondrion)//GO:0005783(endoplasmic reticulum)//GO:0005737(cytoplasm)	GO:0008017(microtubule binding)//GO:0031849(olfactory receptor binding)	GO:0051205(protein insertion into membrane)//GO:0032386(regulation of intracellular transport)//GO:0071786(endoplasmic reticulum tubular network organization)
4930442H23Rik	ENSMUSG00000053603	protein_coding	-	chr10:81182604-81193197	9.91894	4.73369	2.09539	1.06722	0.02775	up	74894	-	MGI:MGI:1922144	10	10|10	RIKEN cDNA 4930442H23 gene		GO:0005575(cellular_component)	GO:0003674(molecular_function)	GO:0008150(biological_process)
Pde5a	ENSMUSG00000053965	protein_coding	+	chr3:122729157-122859374	22.9788	9.53322	2.4104	1.26927	5e-05	up	242202	Cgbpde|Cn5n|PDE5a2|Pde5|Pde5a1	MGI:MGI:2651499|Ensembl:ENSMUSG00000053965|Vega:OTTMUSG00000052456	3	3|3 G1	phosphodiesterase 5A, cGMP-specific	mmu00230(Purine metabolism)//mmu04022(cGMP-PKG signaling pathway)	GO:0005829(cytosol)	GO:0052712(inositol phosphosphingolipid phospholipase activity)//GO:0047555(3',5'-cyclic-GMP phosphodiesterase activity)//GO:0004115(3',5'-cyclic-AMP phosphodiesterase activity)//GO:0004117(calmodulin-dependent cyclic-nucleotide phosphodiesterase activity)//GO:0030553(cGMP binding)//GO:0044688(7,8-dihydro-D-neopterin 2',3'-cyclic phosphate phosphodiesterase activity)//GO:0052714(mannosyl-inositol…	GO:0046069(cGMP catabolic process)//GO:0055119(relaxation of cardiac muscle)//GO:0008152(metabolic process)//GO:0060282(positive regulation of oocyte development)//GO:0055118(negative regulation of cardiac muscle contraction)//GO:0030823(regulation of cGMP metabolic process)//GO:0043065(positive regulation of apoptotic process)//GO:0007614(short-term memory)//GO:0046068(cGMP metabolic process)//G…
Pkp3	ENSMUSG00000054065	protein_coding	+	chr7:141078217-141090510	17.2527	6.92054	2.49298	1.31787	0.0236	up	56460	2310056L12Rik	MGI:MGI:1891830|Ensembl:ENSMUSG00000054065|Vega:OTTMUSG00000028871	7	7|7 F5	plakophilin 3		GO:0005886(plasma membrane)//GO:0005634(nucleus)//GO:0030054(cell junction)//GO:0005914(spot adherens junction)//GO:0030057(desmosome)	GO:0050839(cell adhesion molecule binding)//GO:0005515(protein binding)//GO:0045294(alpha-catenin binding)	GO:0016337(single organismal cell-cell adhesion)//GO:0090002(establishment of protein localization to plasma membrane)//GO:0007155(cell adhesion)//GO:0002159(desmosome assembly)
Kctd18	ENSMUSG00000054770	protein_coding	-	chr1:57955100-58026277	15.3424	9.89906	1.54988	0.632158	0.0296	up	51960	4932411A20Rik|6530404F10Rik	MGI:MGI:3603813|Ensembl:ENSMUSG00000054770|Vega:OTTMUSG00000035129	1	1|1 C1.3	potassium channel tetramerisation domain containing 18		GO:0005575(cellular_component)	GO:0003674(molecular_function)	GO:0008150(biological_process)
Nfic	ENSMUSG00000055053	protein_coding	-	chr10:81396185-81431005	76.6003	56.8782	1.34674	0.429474	0.0387	up	18029	1110019L22Rik|1500041O16Rik|AA589446|AI746521|NF1-C	MGI:MGI:109591|Ensembl:ENSMUSG00000055053|Vega:OTTMUSG00000030419	10	10 C1|10 39.72 cM	nuclear factor I/C		GO:0005622(intracellular)//GO:0005634(nucleus)//GO:0005730(nucleolus)	GO:0003700(transcription factor activity, sequence-specific DNA binding)//GO:0000981(RNA polymerase II transcription factor activity, sequence-specific DNA binding)//GO:0000978(RNA polymerase II core promoter proximal region sequence-specific DNA binding)//GO:0001159(core promoter proximal region DNA binding)//GO:0001077(transcriptional activator activity, RNA polymerase II core promoter proximal…	GO:0006351(transcription, DNA-templated)//GO:0042475(odontogenesis of dentin-containing tooth)//GO:0045892(negative regulation of transcription, DNA-templated)//GO:0045944(positive regulation of transcription from RNA polymerase II promoter)//GO:0000122(negative regulation of transcription from RNA polymerase II promoter)//GO:0006260(DNA replication)//GO:0006355(regulation of transcription, DNA-t…
Paqr3	ENSMUSG00000055725	protein_coding	-	chr5:96997688-97111596	161.371	104.938	1.53777	0.620844	0.00365	up	231474	6330415A20Rik|AY424292|RKTG	MGI:MGI:2679683|Ensembl:ENSMUSG00000055725|Vega:OTTMUSG00000023913	5	5|5 E3	progestin and adipoQ receptor family member III		GO:0016020(membrane)//GO:0016021(integral component of membrane)//GO:0005794(Golgi apparatus)	GO:0004872(receptor activity)	GO:0010977(negative regulation of neuron projection development)//GO:0001933(negative regulation of protein phosphorylation)//GO:0043407(negative regulation of MAP kinase activity)//GO:0034067(protein localization to Golgi apparatus)//GO:0033137(negative regulation of peptidyl-serine phosphorylation)
Gm12500	ENSMUSG00000056411	protein_coding	+	chr3:108074061-108088009	7.90631	4.09514	1.93065	0.94909	0.0202	up	791415	OTTMUSG00000007191	MGI:MGI:3650304|Ensembl:ENSMUSG00000056411	3	-	predicted gene 12500		GO:0005575(cellular_component)	GO:0003674(molecular_function)	GO:0008150(biological_process)
Gm166	ENSMUSG00000057176	protein_coding	-	chr7:127573339-127588595	31.1454	21.9024	1.42201	0.507934	0.04125	up
Gm5148	ENSMUSG00000058174	protein_coding	-	chr3:37714189-37724490	68.7476	23.1616	2.96816	1.56957	5e-05	up	381438	EG381438	MGI:MGI:3646006|Ensembl:ENSMUSG00000058174|Vega:OTTMUSG00000021984	3	3 B|3	predicted gene 5148		GO:0005575(cellular_component)	GO:0003674(molecular_function)	GO:0008150(biological_process)
Gm2174	ENSMUSG00000058932	protein_coding	+	chrX:56447887-56448366	91.6278	40.202	2.27919	1.18852	0.0026	up	100039346	-	MGI:MGI:3780344	X	X A5|X	predicted gene 2174		GO:0005575(cellular_component)	GO:0003674(molecular_function)	GO:0008150(biological_process)
AU019823	ENSMUSG00000059820	protein_coding	-	chr9:50603900-50625000	31.6136	17.1973	1.83829	0.878362	0.0007	up	270156	Gm639	MGI:MGI:2143205|Ensembl:ENSMUSG00000059820|Vega:OTTMUSG00000033528	9	9|9 A5.3	expressed sequence AU019823		GO:0005575(cellular_component)	GO:0003674(molecular_function)	GO:0008150(biological_process)
Tmem91	ENSMUSG00000061702	protein_coding	-	chr7:25669138-25675166	10.454	5.06047	2.06583	1.04672	0.04015	up	320208	A830041P22Rik|DSPC3	MGI:MGI:2443589|Ensembl:ENSMUSG00000061702|Vega:OTTMUSG00000023706	7	7|7 A3	transmembrane protein 91		GO:0016020(membrane)//GO:0016021(integral component of membrane)//GO:0005575(cellular_component)	GO:0003674(molecular_function)	GO:0002244(hematopoietic progenitor cell differentiation)//GO:0009607(response to biotic stimulus)
Rps12	ENSMUSG00000061983	protein_coding	-	chr10:23785210-23787195	28.125	8.94708	3.1435	1.65237	0.013	up	20042	-	MGI:MGI:98105|Ensembl:ENSMUSG00000061983	10	10|10 A3	ribosomal protein S12	mmu03010(Ribosome)	GO:0016020(membrane)//GO:0022627(cytosolic small ribosomal subunit)//GO:0022625(cytosolic large ribosomal subunit)	GO:0044822(poly(A) RNA binding)//GO:0003735(structural constituent of ribosome)
Acat3	ENSMUSG00000062480	protein_coding	-	chr17:12911348-12940402	92.6453	56.6112	1.63652	0.710631	0.00165	up	224530	ACTL	MGI:MGI:109182|Ensembl:ENSMUSG00000062480|Vega:OTTMUSG00000028088	17	17 A1|17 8.72 cM	acetyl-Coenzyme A acetyltransferase 3		GO:0070062(extracellular exosome)//GO:0005829(cytosol)//GO:0005739(mitochondrion)//GO:0005730(nucleolus)//GO:0005634(nucleus)//GO:0005737(cytoplasm)	GO:0003985(acetyl-CoA C-acetyltransferase activity)
Tmed5	ENSMUSG00000063406	protein_coding	-	chr5:108065673-108132620	54.029	36.3838	1.48497	0.570438	0.0337	up	73130	3110020O18Rik|4432412D15Rik	MGI:MGI:1921586|Ensembl:ENSMUSG00000063406|Vega:OTTMUSG00000028919	5	5|5 E5	transmembrane emp24 protein transport domain containing 5		GO:0016021(integral component of membrane)//GO:0070971(endoplasmic reticulum exit site)//GO:0016020(membrane)//GO:0005794(Golgi apparatus)//GO:0005783(endoplasmic reticulum)//GO:0005793(endoplasmic reticulum-Golgi intermediate compartment)//GO:0005801(cis-Golgi network)	GO:0003674(molecular_function)	GO:0090161(Golgi ribbon formation)//GO:0006810(transport)//GO:0015031(protein transport)
4632433K11Rik	ENSMUSG00000063757	protein_coding	+	chr7:5034117-5038446	42.5066	24.9656	1.70261	0.767744	0.02485	up	77043	AW049395	MGI:MGI:1924293	7	7|7 A1	RIKEN cDNA 4632433K11 gene		GO:0005575(cellular_component)	GO:0003674(molecular_function)	GO:0008150(biological_process)
Brpf3	ENSMUSG00000063952	protein_coding	+	chr17:28801089-28838789	9.38439	2.00198	4.68754	2.22883	0.0112	up	268936	AI413466|AW493400|mKIAA1286	MGI:MGI:2146836|Ensembl:ENSMUSG00000063952|Vega:OTTMUSG00000017315	17	17|17 A3.3	bromodomain and PHD finger containing, 3		GO:0070776(MOZ/MORF histone acetyltransferase complex)	GO:0003674(molecular_function)	GO:0043966(histone H3 acetylation)
Med14	ENSMUSG00000064127	protein_coding	-	chrX:12675368-13173328	12.2462	7.84137	1.56175	0.643161	0.0321	up	26896	9930001L01Rik|AU041628|Crsp2|ENSMUSG00000073278|Gm641|ORF1|Trap170	MGI:MGI:1349442|Ensembl:ENSMUSG00000064127|Vega:OTTMUSG00000016997	X	X|X A1.1	mediator complex subunit 14	mmu04919(Thyroid hormone signaling pathway)	GO:0016592(mediator complex)//GO:0016020(membrane)//GO:0005634(nucleus)//GO:0070847(core mediator complex)	GO:0004872(receptor activity)//GO:0003712(transcription cofactor activity)//GO:0001104(RNA polymerase II transcription cofactor activity)//GO:0003713(transcription coactivator activity)	GO:0030518(intracellular steroid hormone receptor signaling pathway)//GO:0006351(transcription, DNA-templated)//GO:0006367(transcription initiation from RNA polymerase II promoter)//GO:0045944(positive regulation of transcription from RNA polymerase II promoter)//GO:0045893(positive regulation of transcription, DNA-templated)//GO:0006357(regulation of transcription from RNA polymerase II promoter…
Plcxd1	ENSMUSG00000064247	protein_coding	+	chr5:110099968-110108197	16.1958	9.97215	1.62411	0.699647	0.017	up	403178	A330045H12Rik|Gm576	MGI:MGI:2685422|Ensembl:ENSMUSG00000064247|Vega:OTTMUSG00000026195	5	5|5 F	phosphatidylinositol-specific phospholipase C, X domain containing 1		GO:0005575(cellular_component)	GO:0003674(molecular_function)//GO:0008081(phosphoric diester hydrolase activity)	GO:0006629(lipid metabolic process)
Zfp428	ENSMUSG00000064264	protein_coding	+	chr7:24507005-24515682	8.03879	2.06332	3.89604	1.96201	0.00455	up	232969	2410005H09Rik|AV271806|AW047854|Znf428	MGI:MGI:1916463|Ensembl:ENSMUSG00000064264|Vega:OTTMUSG00000042105	7	7|7 A3	zinc finger protein 428			GO:0046872(metal ion binding)	GO:0008150(biological_process)
C330021F23Rik	ENSMUSG00000065952	protein_coding	+	chr8:3567989-3584939	47.802	21.3441	2.2396	1.16324	5e-05	up	546049	2610027C06Rik|Rps23r1|Rps23rg1	MGI:MGI:3612471|Ensembl:ENSMUSG00000065952|Vega:OTTMUSG00000033953	8	8|8 A1.1	RIKEN cDNA C330021F23 gene		GO:0031224(intrinsic component of membrane)	GO:0008179(adenylate cyclase binding)	GO:1902430(negative regulation of beta-amyloid formation)//GO:0001933(negative regulation of protein phosphorylation)//GO:0010739(positive regulation of protein kinase A signaling)//GO:0050435(beta-amyloid metabolic process)
Myo1h	ENSMUSG00000066952	protein_coding	+	chr5:114314940-114380515	90.339	61.382	1.47175	0.557534	0.0345	up	231646	4631401O15Rik	MGI:MGI:1914674|Ensembl:ENSMUSG00000066952|Vega:OTTMUSG00000014433	5	5|5 F	myosin 1H		GO:0016459(myosin complex)	GO:0005524(ATP binding)//GO:0000166(nucleotide binding)//GO:0003774(motor activity)//GO:0003779(actin binding)
Htra2	ENSMUSG00000068329	protein_coding	-	chr6:83034172-83057682	8.37319	4.11351	2.03554	1.02541	0.01875	up	64704	AI481710|Omi|Prss25|mnd2	MGI:MGI:1928676|Ensembl:ENSMUSG00000068329|Vega:OTTMUSG00000022486	6	6 C3|6 35.94 cM	HtrA serine peptidase 2	mmu05012(Parkinson's disease)	GO:0016021(integral component of membrane)//GO:0005758(mitochondrial intermembrane space)//GO:0009898(cytoplasmic side of plasma membrane)//GO:0016020(membrane)//GO:0035631(CD40 receptor complex)//GO:0005829(cytosol)//GO:0005739(mitochondrion)//GO:0000785(chromatin)//GO:0005634(nucleus)//GO:0005856(cytoskeleton)	GO:0008233(peptidase activity)//GO:0005515(protein binding)//GO:0004252(serine-type endopeptidase activity)//GO:0016787(hydrolase activity)//GO:0008236(serine-type peptidase activity)	GO:0071363(cellular response to growth factor stimulus)//GO:0010942(positive regulation of cell death)//GO:0060548(negative regulation of cell death)//GO:0006508(proteolysis)//GO:0097193(intrinsic apoptotic signaling pathway)//GO:2001269(positive regulation of cysteine-type endopeptidase activity involved in apoptotic signaling pathway)//GO:0008630(intrinsic apoptotic signaling pathway in respons…
Gm10250	ENSMUSG00000068706	protein_coding	-	chr15:5120601-5121172	43.0084	17.9174	2.40038	1.26326	0.0031	up	100039281	ENSMUSG00000068706	MGI:MGI:3642408	15	15|15 A1	ATP synthase, H+ transporting, mitochondrial F0 complex, subunit d pseudogene
Selenbp2	ENSMUSG00000068877	protein_coding	+	chr3:94693555-94704413	10.8957	4.5759	2.38112	1.25164	0.00735	up	20342	AP56|Lpsb2	MGI:MGI:104859|Ensembl:ENSMUSG00000068877|Vega:OTTMUSG00000019564	3	3 F2.1|3 40.74 cM	selenium binding protein 2		GO:0070062(extracellular exosome)//GO:0016020(membrane)//GO:0005730(nucleolus)//GO:0005634(nucleus)//GO:0005615(extracellular space)//GO:0005737(cytoplasm)	GO:0008430(selenium binding)	GO:0006810(transport)//GO:0015031(protein transport)
4933422H20Rik	ENSMUSG00000070332	protein_coding	+	chr11:115440544-115448270	46.7728	30.0567	1.55615	0.63798	0.0087	up
Spaca4	ENSMUSG00000070563	protein_coding	-	chr7:45721211-45729492	60.3615	31.4684	1.91816	0.939726	0.00965	up	69363	1700008E09Rik|AV043694|Samp14	MGI:MGI:1916613|Ensembl:ENSMUSG00000070563	7	7|7 B4	sperm acrosome associated 4		GO:0016020(membrane)//GO:0005886(plasma membrane)//GO:0005575(cellular_component)//GO:0031410(cytoplasmic vesicle)//GO:0031225(anchored component of membrane)	GO:0003674(molecular_function)	GO:0007155(cell adhesion)//GO:0008150(biological_process)
Tcp10a	ENSMUSG00000071322	protein_coding	+	chr17:7324645-7345974	7.84871	4.02276	1.95107	0.964269	0.0246	up	21461	D17Leh66A|D17Leh66aa|Gm10326|T66A-a|Tcp-10a	MGI:MGI:98541|Ensembl:ENSMUSG00000071322|Vega:OTTMUSG00000028059	17	17|17 A1	t-complex protein 10a		GO:0005575(cellular_component)	GO:0003674(molecular_function)	GO:0008150(biological_process)
Hnrnpul2	ENSMUSG00000071659	protein_coding	+	chr19:8819400-8834142	8.61969	5.52404	1.5604	0.641913	0.01965	up	68693	1110031M08Rik|AI465155|Hnrpul2	MGI:MGI:1915943|Ensembl:ENSMUSG00000071659	19	19|19 A	heterogeneous nuclear ribonucleoprotein U-like 2		GO:0005654(nucleoplasm)//GO:0005634(nucleus)//GO:0016020(membrane)	GO:0044822(poly(A) RNA binding)//GO:0005515(protein binding)	GO:0008150(biological_process)
Gm10564	ENSMUSG00000073686	protein_coding	+	chr4:154983114-155056784	9.01916	5.32458	1.69387	0.760326	0.01785	up
Il4i1	ENSMUSG00000074141	protein_coding	+	chr7:44812255-44840809	16.3786	8.55622	1.91423	0.936766	0.04855	up	14204	Fig1|Fig1-ps|LAAO|LAO	MGI:MGI:109552|Ensembl:ENSMUSG00000074141|Vega:OTTMUSG00000029474	7	7 B4|7 28.93 cM	interleukin 4 induced 1	mmu00250(Alanine, aspartate and glutamate metabolism)//mmu00270(Cysteine and methionine metabolism)//mmu00280(Valine, leucine and isoleucine degradation)//mmu00350(Tyrosine metabolism)//mmu00360(Phenylalanine metabolism)//mmu00380(Tryptophan metabolism)//mmu00400(Phenylalanine, tyrosine and tryptophan biosynthesis)//mmu01100(Metabolic pathways)	GO:0005764(lysosome)	GO:0001716(L-amino-acid oxidase activity)	GO:0009072(aromatic amino acid family metabolic process)
Fam83c	ENSMUSG00000074647	protein_coding	-	chr2:155819831-155834854	32.8428	23.5682	1.39352	0.478735	0.04815	up	71405	5530400B04Rik	MGI:MGI:1918655|Ensembl:ENSMUSG00000074647|Vega:OTTMUSG00000015795	2	2|2 H2	family with sequence similarity 83, member C		GO:0005575(cellular_component)	GO:0019901(protein kinase binding)	GO:0008150(biological_process)
Sp5	ENSMUSG00000075304	protein_coding	+	chr2:70474922-70477729	10.0634	5.07795	1.98178	0.986795	0.0091	up	64406	-	MGI:MGI:1927715|Ensembl:ENSMUSG00000075304|Vega:OTTMUSG00000033266	2	2 C2|2 41.49 cM	trans-acting transcription factor 5		GO:0005634(nucleus)	GO:0043565(sequence-specific DNA binding)//GO:0003676(nucleic acid binding)//GO:0046872(metal ion binding)//GO:0000977(RNA polymerase II regulatory region sequence-specific DNA binding)//GO:0003677(DNA binding)	GO:0071407(cellular response to organic cyclic compound)//GO:0006351(transcription, DNA-templated)//GO:0006355(regulation of transcription, DNA-templated)//GO:0060349(bone morphogenesis)//GO:0036342(post-anal tail morphogenesis)
Lenep	ENSMUSG00000078173	protein_coding	-	chr3:89400987-89411870	24.3142	9.85163	2.46805	1.30337	0.00345	up	57275	AU018355|Lep503	MGI:MGI:1930020|Ensembl:ENSMUSG00000078173|Vega:OTTMUSG00000021951	3	3 F1|3 39.1 cM	lens epithelial protein		GO:0005737(cytoplasm)	GO:0003674(molecular_function)	GO:0007275(multicellular organism development)//GO:0008150(biological_process)
Cntd1	ENSMUSG00000078653	protein_coding	+	chr11:101277967-101302286	196.843	139.053	1.4156	0.501409	0.01875	up	68107	1700051C09Rik|4921513J16Rik|5430417M23Rik|Cntd	MGI:MGI:1923965|Ensembl:ENSMUSG00000078653|Vega:OTTMUSG00000002763	11	11|11 D	cyclin N-terminal domain containing 1		GO:0005575(cellular_component)	GO:0003674(molecular_function)	GO:0007131(reciprocal meiotic recombination)//GO:0007283(spermatogenesis)
Eif5a	ENSMUSG00000078812	protein_coding	-	chr11:69916713-69921958	9.87916	4.97169	1.98708	0.990653	0.0111	up	276770	AA410058|D19Wsu54e|Eif4d|Eif5a1|eIF-4D|eIF-5A|eIF-5A-1|eIF-5A1	MGI:MGI:106248|Ensembl:ENSMUSG00000078812|Vega:OTTMUSG00000006023	11	11|11 B3	eukaryotic translation initiation factor 5A		GO:0070062(extracellular exosome)//GO:0016020(membrane)//GO:0030425(dendrite)//GO:0005783(endoplasmic reticulum)//GO:0005643(nuclear pore)//GO:0005642(annulate lamellae)//GO:0005634(nucleus)//GO:0005737(cytoplasm)//GO:0043025(neuronal cell body)	GO:0043022(ribosome binding)//GO:0003723(RNA binding)//GO:0047485(protein N-terminus binding)//GO:0017070(U6 snRNA binding)//GO:0044822(poly(A) RNA binding)//GO:0003746(translation elongation factor activity)	GO:0006406(mRNA export from nucleus)//GO:0006414(translational elongation)//GO:0008284(positive regulation of cell proliferation)//GO:0045905(positive regulation of translational termination)//GO:0015031(protein transport)//GO:0010666(positive regulation of cardiac muscle cell apoptotic process)//GO:0051028(mRNA transport)//GO:0007204(positive regulation of cytosolic calcium ion concentration)//G…
Map3k4	ENSMUSG00000079716	protein_coding	+	chr17:12227620-12318660	94.4184	67.1371	1.40635	0.491958	0.0209	up	26407	D17Rp17|D17Rp17e|MAPKKK4|MEKK 4|MTK1|Mek4b|Mekk4|RP17|Rp17a|Tas|mKIAA0213	MGI:MGI:1346875|Ensembl:ENSMUSG00000014426	17	17 8.42 cM|17 A1	mitogen-activated protein kinase kinase kinase 4	mmu04010(MAPK signaling pathway)//mmu04912(GnRH signaling pathway)	GO:0005737(cytoplasm)	GO:0004674(protein serine/threonine kinase activity)//GO:0004702(receptor signaling protein serine/threonine kinase activity)//GO:0004672(protein kinase activity)//GO:0004709(MAP kinase kinase kinase activity)//GO:0000166(nucleotide binding)//GO:0016301(kinase activity)//GO:0046872(metal ion binding)//GO:0005515(protein binding)//GO:0005524(ATP binding)//GO:0016740(transferase activity)	GO:1904355(positive regulation of telomere capping)//GO:0043507(positive regulation of JUN kinase activity)//GO:0016310(phosphorylation)//GO:0048263(determination of dorsal identity)//GO:0006468(protein phosphorylation)//GO:0019100(male germ-line sex determination)//GO:0060718(chorionic trophoblast cell differentiation)//GO:1900745(positive regulation of p38MAPK cascade)//GO:0032212(positive regu…
Gm15299	ENSMUSG00000082211	protein_coding	+	chr8:21315545-21316481	8.15478	0	inf	inf	0.00015	up
Gm5475	ENSMUSG00000087444	protein_coding	+	chr15:100387897-100428150	26.5748	9.67859	2.74573	1.45719	5e-05	up	432982	EG432982	MGI:MGI:3646320|Ensembl:ENSMUSG00000087444|Vega:OTTMUSG00000033274	15	15 F1|15	predicted gene 5475		GO:0005575(cellular_component)	GO:0003674(molecular_function)	GO:0008150(biological_process)
Tnfsf13	ENSMUSG00000089669	protein_coding	-	chr11:69682137-69696098	149.136	102.884	1.44956	0.535615	0.04575	up	69583	2310026N09Rik|April|Tall2|Tnlg7b|Trdl1	MGI:MGI:1916833|Ensembl:ENSMUSG00000089669|Vega:OTTMUSG00000006001	11	11|11 B4	tumor necrosis factor (ligand) superfamily, member 13	mmu04060(Cytokine-cytokine receptor interaction)//mmu04672(Intestinal immune network for IgA production)//mmu05323(Rheumatoid arthritis)	GO:0009897(external side of plasma membrane)//GO:0070062(extracellular exosome)//GO:0005576(extracellular region)//GO:0016020(membrane)//GO:0005615(extracellular space)//GO:0005737(cytoplasm)	GO:0005164(tumor necrosis factor receptor binding)//GO:0005125(cytokine activity)	GO:0008284(positive regulation of cell proliferation)//GO:0002376(immune system process)//GO:0002636(positive regulation of germinal center formation)//GO:0016064(immunoglobulin mediated immune response)//GO:0050776(regulation of immune response)//GO:0002426(immunoglobulin production in mucosal tissue)//GO:0006955(immune response)//GO:0048298(positive regulation of isotype switching to IgA isotyp…
Tmem189	ENSMUSG00000090213	protein_coding	-	chr2:167553313-167690418	58.0551	27.4717	2.11327	1.07948	5e-05	up	407243	AI840826|Kua	MGI:MGI:2142624|Ensembl:ENSMUSG00000090213|Vega:OTTMUSG00000001145	2	2|2 H3	transmembrane protein 189		GO:0005783(endoplasmic reticulum)//GO:0016020(membrane)//GO:0016021(integral component of membrane)//GO:0005737(cytoplasm)	GO:0031625(ubiquitin protein ligase binding)//GO:0061630(ubiquitin protein ligase activity)	GO:0016567(protein ubiquitination)
5830462I19Rik	ENSMUSG00000091102	protein_coding	-	chr9:110333287-110384946	13.9636	9.58534	1.45676	0.542766	0.0492	up	100038626	ENSMUSG00000074053	MGI:MGI:3642105	9	-	RIKEN cDNA 5830462I19 gene		GO:0005575(cellular_component)	GO:0003674(molecular_function)	GO:0008150(biological_process)
Gm17484	ENSMUSG00000091514	protein_coding	+	chr8:25754508-25785209	125.744	91.6467	1.37205	0.456334	0.0347	up	100503003	-	MGI:MGI:4937118	8	8|8	predicted gene, 17484
Gm6793	ENSMUSG00000092086	protein_coding	-	chr8:112011358-112020528	10.1447	5.37632	1.88692	0.916037	0.02675	up	627828	EG627828	MGI:MGI:3643578|Ensembl:ENSMUSG00000092086	8	8|8 E1	heterogeneous nuclear ribonucleoprotein A3 pseudogene
AC163993.1	ENSMUSG00000095556	protein_coding	-	chr19:28835048-28967800	63.7986	26.9823	2.36446	1.24151	5e-05	up
Fam57a	ENSMUSG00000096115	protein_coding	+	chr11:76046225-76250619	23.828	13.898	1.71449	0.77778	0.0372	up	116972	2310047D13Rik|4932415L08Rik|5430402E13Rik|5430420K21Rik|Wdt3	MGI:MGI:2151840|Ensembl:ENSMUSG00000069808|Vega:OTTMUSG00000006227	11	11|11 B5	family with sequence similarity 57, member A		GO:0016020(membrane)//GO:0005886(plasma membrane)//GO:0005575(cellular_component)//GO:0016021(integral component of membrane)	GO:0003674(molecular_function)	GO:0008150(biological_process)
1500002C15Rik	ENSMUSG00000096221	protein_coding	-	chr4:155704799-155734627	39.3186	25.5065	1.54151	0.624347	0.0116	up	68946	-	MGI:MGI:1916196	4	4|4 E2	RIKEN cDNA 1500002C15 gene		GO:0005575(cellular_component)	GO:0003674(molecular_function)	GO:0008150(biological_process)
Psmb9	ENSMUSG00000096727	protein_coding	-	chr17:34181987-34197225	28.8025	17.0296	1.69131	0.758144	0.04155	up	16912	Lmp-2|Lmp2	MGI:MGI:1346526|Ensembl:ENSMUSG00000096727|Vega:OTTMUSG00000036472	17	17 B1|17 17.98 cM	proteasome (prosome, macropain) subunit, beta type 9 (large multifunctional peptidase 2)	mmu03050(Proteasome)	GO:0070062(extracellular exosome)//GO:1990111(spermatoproteasome complex)//GO:0005829(cytosol)//GO:0005839(proteasome core complex)//GO:0000502(proteasome complex)//GO:0005634(nucleus)//GO:0005737(cytoplasm)	GO:0070628(proteasome binding)//GO:0008233(peptidase activity)//GO:0004298(threonine-type endopeptidase activity)//GO:0016787(hydrolase activity)//GO:0004175(endopeptidase activity)	GO:0006508(proteolysis)//GO:2000116(regulation of cysteine-type endopeptidase activity)//GO:0002376(immune system process)//GO:0019882(antigen processing and presentation)//GO:0051603(proteolysis involved in cellular protein catabolic process)
Tnfsf12	ENSMUSG00000097328	protein_coding	-	chr11:69682137-69696098	100.227	57.0113	1.75802	0.813948	0.04585	up	21944	Apo3l|Dr3l|Dr3lg|Tweak	MGI:MGI:1196259|Ensembl:ENSMUSG00000097328|Vega:OTTMUSG00000005999	11	11|11 B4	tumor necrosis factor (ligand) superfamily, member 12	mmu04060(Cytokine-cytokine receptor interaction)	GO:0005886(plasma membrane)//GO:0005576(extracellular region)//GO:0016020(membrane)//GO:0048471(perinuclear region of cytoplasm)//GO:0016021(integral component of membrane)//GO:0005615(extracellular space)	GO:0005164(tumor necrosis factor receptor binding)//GO:0005125(cytokine activity)	GO:0045732(positive regulation of protein catabolic process)//GO:2001238(positive regulation of extrinsic apoptotic signaling pathway)//GO:0030154(cell differentiation)//GO:0097191(extrinsic apoptotic signaling pathway)//GO:0007275(multicellular organism development)//GO:0006955(immune response)//GO:0006915(apoptotic process)//GO:0001525(angiogenesis)
B430218F22Rik	ENSMUSG00000097411	protein_coding	+	chr13:118380109-118388124	57.8986	35.323	1.63912	0.712921	0.00465	up	100306874	ENSMUSG00000058378	MGI:MGI:3704413	13	13|13	RIKEN cDNA B430218F22 gene
A130051J06Rik	ENSMUSG00000097643	protein_coding	-	chr15:95787855-95975472	106.21	61.7415	1.72024	0.782607	0.00325	up	791370	ENSMUSG00000053098	MGI:MGI:3642574	15	-	RIKEN cDNA A130051J0 gene		GO:0005575(cellular_component)	GO:0003674(molecular_function)	GO:0008150(biological_process)
Ckmt1	ENSMUSG00000000308	protein_coding	+	chr2:121357713-121387168	3.16946	9.87662	-3.11618	-1.63978	0.01735	down	12716	Mt-CK|ScCKmit|UbCKmit|mi-CK	MGI:MGI:99441|Ensembl:ENSMUSG00000000308|Vega:OTTMUSG00000015261	2	2 60.37 cM|2 F1-F3	creatine kinase, mitochondrial 1, ubiquitous	mmu00330(Arginine and proline metabolism)//mmu01100(Metabolic pathways)	GO:0016020(membrane)//GO:0005743(mitochondrial inner membrane)//GO:0005739(mitochondrion)//GO:0043209(myelin sheath)//GO:0070062(extracellular exosome)	GO:0005524(ATP binding)//GO:0016772(transferase activity, transferring phosphorus-containing groups)//GO:0000166(nucleotide binding)//GO:0016301(kinase activity)//GO:0003824(catalytic activity)//GO:0004111(creatine kinase activity)//GO:0005515(protein binding)//GO:0016740(transferase activity)	GO:0016310(phosphorylation)//GO:0032091(negative regulation of protein binding)//GO:0043066(negative regulation of apoptotic process)
Nup214	ENSMUSG00000001855	protein_coding	+	chr2:31974435-32084857	2.50274	8.84682	-3.53485	-1.82165	0.0154	down	227720	BC039282|CAN|D2H9S46E	MGI:MGI:1095411|Ensembl:ENSMUSG00000001855|Vega:OTTMUSG00000012954	2	2 B|2 21.97 cM	nucleoporin 214	mmu03013(RNA transport)//mmu05169(Epstein-Barr virus infection)	GO:0043231(intracellular membrane-bounded organelle)//GO:0005634(nucleus)//GO:0005925(focal adhesion)//GO:0005643(nuclear pore)//GO:0005635(nuclear envelope)	GO:0005049(nuclear export signal receptor activity)//GO:0008139(nuclear localization sequence binding)//GO:0017056(structural constituent of nuclear pore)//GO:0005487(nucleocytoplasmic transporter activity)	GO:0006406(mRNA export from nucleus)//GO:0006606(protein import into nucleus)//GO:0006611(protein export from nucleus)//GO:0051028(mRNA transport)//GO:0007067(mitotic nuclear division)//GO:0006810(transport)//GO:0015031(protein transport)//GO:0051726(regulation of cell cycle)
Calr	ENSMUSG00000003814	protein_coding	-	chr8:84841849-84846934	4.1886	11.8014	-2.81751	-1.49442	0.0074	down	12317	CRT|Calregulin	MGI:MGI:88252|Ensembl:ENSMUSG00000003814|Vega:OTTMUSG00000022277	8	8 C3|8 41.21 cM	calreticulin	mmu04141(Protein processing in endoplasmic reticulum)//mmu04145(Phagosome)//mmu04612(Antigen processing and presentation)//mmu05142(Chagas disease (American trypanosomiasis))//mmu05166(HTLV-I infection)	GO:0016529(sarcoplasmic reticulum)//GO:0009897(external side of plasma membrane)//GO:0042824(MHC class I peptide loading complex)//GO:0009986(cell surface)//GO:0005790(smooth endoplasmic reticulum)//GO:0001669(acrosomal vesicle)//GO:0043234(protein complex)//GO:0005794(Golgi apparatus)//GO:0043231(intracellular membrane-bounded organelle)//GO:0005829(cytosol)//GO:0005844(polysome)//GO:0005788(end…	GO:0031625(ubiquitin protein ligase binding)//GO:0051082(unfolded protein binding)//GO:0050681(androgen receptor binding)//GO:0042277(peptide binding)//GO:0042562(hormone binding)//GO:0003729(mRNA binding)//GO:0005506(iron ion binding)//GO:0030246(carbohydrate binding)//GO:0005178(integrin binding)//GO:0044822(poly(A) RNA binding)//GO:0046872(metal ion binding)//GO:0005515(protein binding)//GO:00…	GO:0010628(positive regulation of gene expression)//GO:0090398(cellular senescence)//GO:2000510(positive regulation of dendritic cell chemotaxis)//GO:0006457(protein folding)//GO:0033144(negative regulation of intracellular steroid hormone receptor signaling pathway)//GO:1900026(positive regulation of substrate adhesion-dependent cell spreading)//GO:0000122(negative regulation of transcription fr…
Ifi27l2b	ENSMUSG00000021208	protein_coding	-	chr12:103450897-103457223	10.15	17.7261	-1.74642	-0.804399	0.0373	down	217845	1810023F06Rik|ISG12(b2)	MGI:MGI:1916390|Ensembl:ENSMUSG00000021208|Vega:OTTMUSG00000016847	12	12|12 E	interferon, alpha-inducible protein 27 like 2B		GO:0016020(membrane)//GO:0016021(integral component of membrane)//GO:0005575(cellular_component)	GO:0003674(molecular_function)	GO:0008150(biological_process)
Chodl	ENSMUSG00000022860	protein_coding	+	chr16:78930947-78951733	8.99486	14.4069	-1.60168	-0.679582	0.0441	down	246048	3110074E07Rik|MT75|PRED12	MGI:MGI:2179069|Ensembl:ENSMUSG00000022860|Vega:OTTMUSG00000019947	16	16|16 C3.2	chondrolectin		GO:0016020(membrane)//GO:0016021(integral component of membrane)//GO:0048471(perinuclear region of cytoplasm)//GO:0005737(cytoplasm)	GO:0030246(carbohydrate binding)//GO:0005540(hyaluronic acid binding)	GO:0010975(regulation of neuron projection development)
Pigr	ENSMUSG00000026417	protein_coding	+	chr1:130826683-130852249	18.5566	33.4882	-1.80466	-0.851726	0.0005	down	18703	-	MGI:MGI:103080|Ensembl:ENSMUSG00000026417|Vega:OTTMUSG00000022632	1	1 56.89 cM|1 E3	polymeric immunoglobulin receptor	mmu04672(Intestinal immune network for IgA production)	GO:0005886(plasma membrane)//GO:0070062(extracellular exosome)//GO:0005576(extracellular region)//GO:0055038(recycling endosome membrane)//GO:0043235(receptor complex)//GO:0030133(transport vesicle)//GO:0016020(membrane)//GO:0016021(integral component of membrane)//GO:0005615(extracellular space)	GO:0001792(polymeric immunoglobulin receptor activity)//GO:0005154(epidermal growth factor receptor binding)	GO:0043113(receptor clustering)//GO:0007173(epidermal growth factor receptor signaling pathway)//GO:0002415(immunoglobulin transcytosis in epithelial cells mediated by polymeric immunoglobulin receptor)//GO:0001580(detection of chemical stimulus involved in sensory perception of bitter taste)//GO:0038093(Fc receptor signaling pathway)
Rbm39	ENSMUSG00000027620	protein_coding	-	chr2:156147238-156180240	6.44538	12.3266	-1.91248	-0.935441	0.0112	down	170791	1500012C14Rik|2310040E03Rik|B330012G18Rik|C79248|R75070|Rnpc2|caper	MGI:MGI:2157953|Ensembl:ENSMUSG00000027620|Vega:OTTMUSG00000016122	2	2|2 H1	RNA binding motif protein 39		GO:0005654(nucleoplasm)//GO:0005634(nucleus)//GO:0015630(microtubule cytoskeleton)//GO:0005815(microtubule organizing center)	GO:0003676(nucleic acid binding)//GO:0003723(RNA binding)//GO:0000166(nucleotide binding)//GO:0044822(poly(A) RNA binding)//GO:0005515(protein binding)//GO:0003713(transcription coactivator activity)	GO:0006397(mRNA processing)//GO:0008380(RNA splicing)//GO:0006351(transcription, DNA-templated)//GO:0006355(regulation of transcription, DNA-templated)
Gpx7	ENSMUSG00000028597	protein_coding	-	chr4:108400389-108406961	9.29235	27.9455	-3.00737	-1.5885	0.00205	down	67305	3110050F08Rik|AI327032|GPX6	MGI:MGI:1914555|Ensembl:ENSMUSG00000028597|Vega:OTTMUSG00000008245	4	4|4 C7	glutathione peroxidase 7	mmu00480(Glutathione metabolism)//mmu00590(Arachidonic acid metabolism)//mmu04918(Thyroid hormone synthesis)	GO:0005783(endoplasmic reticulum)//GO:0005576(extracellular region)	GO:0016491(oxidoreductase activity)//GO:0004602(glutathione peroxidase activity)//GO:0004601(peroxidase activity)//GO:0004096(catalase activity)	GO:0055114(oxidation-reduction process)//GO:0006979(response to oxidative stress)
Ptms	ENSMUSG00000030122	protein_coding	-	chr6:124913680-124925844	3.79446	24.1732	-6.37069	-2.67145	0.00335	down	69202	2610009E16Rik	MGI:MGI:1916452|Ensembl:ENSMUSG00000030122|Vega:OTTMUSG00000024455	6	6|6 F2	parathymosin				GO:0002376(immune system process)//GO:0008150(biological_process)
Gm7008	ENSMUSG00000035983	protein_coding	+	chr12:40201566-40248504	61.7335	88.6684	-1.43631	-0.522366	0.02525	down	629820	EG629820	MGI:MGI:3647211|Ensembl:ENSMUSG00000035983|Vega:OTTMUSG00000035475	12	12|12 B1	predicted gene 7008		GO:0005575(cellular_component)	GO:0003674(molecular_function)	GO:0008150(biological_process)
Traf3ip3	ENSMUSG00000037318	protein_coding	-	chr1:193153111-193201703	5.81618	11.8474	-2.03698	-1.02643	0.04495	down	215243	6030423D04Rik|AI115021|T3jam	MGI:MGI:2441706|Ensembl:ENSMUSG00000037318|Vega:OTTMUSG00000027078	1	1|1 H6	TRAF3 interacting protein 3		GO:0016020(membrane)//GO:0016021(integral component of membrane)//GO:0005575(cellular_component)	GO:0003674(molecular_function)	GO:0008150(biological_process)
Oasl1	ENSMUSG00000041827	protein_coding	+	chr5:114917317-114937915	8.22952	15.1664	-1.84293	-0.881999	0.04135	down	231655	7530414C13Rik|oasl9	MGI:MGI:2180849|Ensembl:ENSMUSG00000041827|Vega:OTTMUSG00000014607	5	5|5 F	2'-5' oligoadenylate synthetase-like 1		GO:0005730(nucleolus)//GO:0005634(nucleus)//GO:0005737(cytoplasm)//GO:0016020(membrane)	GO:0001730(2'-5'-oligoadenylate synthetase activity)//GO:0005524(ATP binding)//GO:0003723(RNA binding)//GO:0003725(double-stranded RNA binding)//GO:0044822(poly(A) RNA binding)//GO:0003677(DNA binding)//GO:0016740(transferase activity)	GO:0045071(negative regulation of viral genome replication)//GO:0002376(immune system process)//GO:0045087(innate immune response)//GO:0051607(defense response to virus)//GO:0009615(response to virus)//GO:0006955(immune response)
Proca1	ENSMUSG00000044122	protein_coding	+	chr11:78193391-78205763	7.65677	15.2674	-1.99398	-0.995651	0.0352	down	216974	4933404M19Rik	MGI:MGI:1918274|Ensembl:ENSMUSG00000044122|Vega:OTTMUSG00000000099	11	11|11 B5	protein interacting with cyclin A1		GO:0005575(cellular_component)	GO:0003674(molecular_function)	GO:0008150(biological_process)
Fndc9	ENSMUSG00000048721	protein_coding	+	chr11:46193849-46312859	7.60636	12.8321	-1.68702	-0.754477	0.0208	down	320116	C030019I05Rik	MGI:MGI:2443410|Ensembl:ENSMUSG00000048721|Vega:OTTMUSG00000007517	11	11|11 B1.1	fibronectin type III domain containing 9		GO:0016020(membrane)//GO:0016021(integral component of membrane)//GO:0005575(cellular_component)	GO:0003674(molecular_function)	GO:0008150(biological_process)
Gsg2	ENSMUSG00000050107	protein_coding	-	chr11:73090582-73147446	11.8755	27.5602	-2.32075	-1.21459	0.0012	down	14841	Haspin	MGI:MGI:1194498|Ensembl:ENSMUSG00000050107|Vega:OTTMUSG00000006123	11	11 B4|11 45.25 cM	germ cell associated 2, haspin		GO:0005694(chromosome)//GO:0005813(centrosome)//GO:0005819(spindle)//GO:0005634(nucleus)//GO:0005856(cytoskeleton)//GO:0005737(cytoplasm)	GO:0004674(protein serine/threonine kinase activity)//GO:0004672(protein kinase activity)//GO:0003677(DNA binding)//GO:0000166(nucleotide binding)//GO:0016301(kinase activity)//GO:0072354(histone kinase activity (H3-T3 specific))//GO:0005524(ATP binding)//GO:0016740(transferase activity)	GO:0007064(mitotic sister chromatid cohesion)//GO:2000134(negative regulation of G1/S transition of mitotic cell cycle)//GO:0016310(phosphorylation)//GO:0006468(protein phosphorylation)//GO:0071459(protein localization to chromosome, centromeric region)//GO:0016568(chromatin modification)//GO:2000751(histone H3-T3 phosphorylation involved in chromosome passenger complex localization to kinetochor…
I830012O16Rik	ENSMUSG00000062488	protein_coding	+	chr19:34607969-34613401	9.36693	21.0435	-2.24656	-1.16772	0.0005	down
Fam196b	ENSMUSG00000069911	protein_coding	+	chr11:34226814-34783892	7.74889	12.7612	-1.64684	-0.719702	0.0082	down	574403	EG574403|Gm6041	MGI:MGI:3643491|Ensembl:ENSMUSG00000069911	11	11 A4|11	family with sequence similarity 196, member B		GO:0005575(cellular_component)	GO:0003674(molecular_function)	GO:0008150(biological_process)
A530084C06Rik	ENSMUSG00000090863	protein_coding	-	chr13:31556133-31560970	25.0707	41.0631	-1.63789	-0.711841	0.0061	down

## Sheet: 109 DEGs ICSI-AOA vs dICSI-AOA
gene	gene_id	biotype	strand	locus	B_FPKM	D_FPKM	Fold change	log2(fold change)	p_value	Regulation	GeneID	Synonyms	dbXrefs	chromosome	map_location	description	pathway	GO-CC	GO-MF	GO-BP
Ndufb2	ENSMUSG00000002416	protein_coding	+	chr6:39573872-39725463	13.6799	4.25688	3.2136	1.68419	0.02215	up	68198	1810011O01Rik|8kDa|AGGG|AI325567|CI-AGGG	MGI:MGI:1915448|Ensembl:ENSMUSG00000002416|Vega:OTTMUSG00000026896	6	6|6 B1	NADH dehydrogenase (ubiquinone) 1 beta subcomplex, 2	mmu00190(Oxidative phosphorylation)//mmu01100(Metabolic pathways)//mmu04932(Non-alcoholic fatty liver disease (NAFLD))//mmu05010(Alzheimer's disease)//mmu05012(Parkinson's disease)//mmu05016(Huntington's disease)	GO:0016020(membrane)//GO:0005743(mitochondrial inner membrane)//GO:0005739(mitochondrion)//GO:0005747(mitochondrial respiratory chain complex I)//GO:0070469(respiratory chain)	GO:0003674(molecular_function)	GO:0055114(oxidation-reduction process)//GO:0006810(transport)//GO:0008150(biological_process)
Ly9	ENSMUSG00000004707	protein_coding	-	chr1:171588623-171607410	8.7978	4.77069	1.84413	0.882944	0.0203	up	17085	AI893573|CD229|Lgp100|Ly-9|SLAMF3|T100	MGI:MGI:96885|Ensembl:ENSMUSG00000004707|Vega:OTTMUSG00000016916	1	1 H3|1 79.54 cM	lymphocyte antigen 9		GO:0016020(membrane)//GO:0005886(plasma membrane)//GO:0016021(integral component of membrane)//GO:0009986(cell surface)		GO:0002376(immune system process)//GO:0045087(innate immune response)//GO:0007155(cell adhesion)//GO:0032740(positive regulation of interleukin-17 production)//GO:0002250(adaptive immune response)//GO:0072540(T-helper 17 cell lineage commitment)
6330409D20Rik	ENSMUSG00000009551	protein_coding	-	chr2:32721054-32755512	12.6311	5.10939	2.47212	1.30575	0.01315	up	70730	AA517851	MGI:MGI:1917980|Ensembl:ENSMUSG00000009551|Vega:OTTMUSG00000012533	2	2|2	RIKEN cDNA 6330409D20 gene		GO:0005575(cellular_component)	GO:0003674(molecular_function)	GO:0008150(biological_process)
Notch4	ENSMUSG00000015468	protein_coding	+	chr17:34564267-34588503	9.88755	4.49391	2.20021	1.13764	0.0489	up	18132	Int-3|Int3|N4	MGI:MGI:107471|Ensembl:ENSMUSG00000015468|Vega:OTTMUSG00000020242	17	17 B1|17 18.15 cM	notch 4	mmu04320(Dorso-ventral axis formation)//mmu04330(Notch signaling pathway)//mmu04919(Thyroid hormone signaling pathway)//mmu05206(MicroRNAs in cancer)	GO:0005886(plasma membrane)//GO:0009986(cell surface)//GO:0016020(membrane)//GO:0016021(integral component of membrane)//GO:0031410(cytoplasmic vesicle)//GO:0005783(endoplasmic reticulum)//GO:0005634(nucleus)	GO:0004872(receptor activity)//GO:0005515(protein binding)//GO:0005509(calcium ion binding)//GO:0005112(Notch binding)	GO:1903849(positive regulation of aorta morphogenesis)//GO:0032880(regulation of protein localization)//GO:0045766(positive regulation of angiogenesis)//GO:0045602(negative regulation of endothelial cell differentiation)//GO:0001569(patterning of blood vessels)//GO:0001763(morphogenesis of a branching structure)//GO:0030154(cell differentiation)//GO:0008593(regulation of Notch signaling pathway)/…
Traf4	ENSMUSG00000017386	protein_coding	-	chr11:78158498-78165589	9.74001	5.6089	1.73653	0.796205	0.0176	up	22032	A530032M13Rik|CART1|msp2	MGI:MGI:1202880|Ensembl:ENSMUSG00000017386|Vega:OTTMUSG00000000106	11	11|11 B5-C	TNF receptor associated factor 4	mmu05200(Pathways in cancer)//mmu05222(Small cell lung cancer)	GO:0005923(bicellular tight junction)//GO:0005886(plasma membrane)//GO:0016020(membrane)//GO:0030054(cell junction)//GO:0005634(nucleus)//GO:0005856(cytoskeleton)//GO:0005737(cytoplasm)	GO:0008270(zinc ion binding)//GO:0031625(ubiquitin protein ligase binding)//GO:0019901(protein kinase binding)//GO:0004842(ubiquitin-protein transferase activity)//GO:0005164(tumor necrosis factor receptor binding)//GO:0031996(thioesterase binding)//GO:0046872(metal ion binding)//GO:0050699(WW domain binding)	GO:0006915(apoptotic process)//GO:0046330(positive regulation of JNK cascade)//GO:0016567(protein ubiquitination)//GO:0090073(positive regulation of protein homodimerization activity)//GO:0045860(positive regulation of protein kinase activity)//GO:0007585(respiratory gaseous exchange)//GO:0007275(multicellular organism development)//GO:0030323(respiratory tube development)//GO:0042981(regulation …
Rac3	ENSMUSG00000018012	protein_coding	+	chr11:120721469-120723969	8.79818	3.36983	2.61087	1.38453	0.0215	up	170758	Rac1B	MGI:MGI:2180784|Ensembl:ENSMUSG00000018012|Vega:OTTMUSG00000004093	11	11|11 E2	RAS-related C3 botulinum substrate 3	mmu04010(MAPK signaling pathway)//mmu04014(Ras signaling pathway)//mmu04015(Rap1 signaling pathway)//mmu04024(cAMP signaling pathway)//mmu04071(Sphingolipid signaling pathway)//mmu04310(Wnt signaling pathway)//mmu04360(Axon guidance)//mmu04370(VEGF signaling pathway)//mmu04510(Focal adhesion)//mmu04520(Adherens junction)//mmu04650(Natural killer cell mediated cytotoxicity)//mmu04662(B cell recept…	GO:0005886(plasma membrane)//GO:0048471(perinuclear region of cytoplasm)//GO:0043005(neuron projection)//GO:0016020(membrane)//GO:0071944(cell periphery)//GO:0012505(endomembrane system)//GO:0042995(cell projection)//GO:0005829(cytosol)//GO:0070062(extracellular exosome)//GO:0031941(filamentous actin)//GO:0030426(growth cone)//GO:0005856(cytoskeleton)//GO:0005737(cytoplasm)//GO:0043025(neuronal c…	GO:0000166(nucleotide binding)//GO:0048306(calcium-dependent protein binding)//GO:0005515(protein binding)//GO:0005525(GTP binding)//GO:0003924(GTPase activity)	GO:0031175(neuron projection development)//GO:0021894(cerebral cortex GABAergic interneuron development)//GO:0050905(neuromuscular process)//GO:0051932(synaptic transmission, GABAergic)//GO:0007264(small GTPase mediated signal transduction)//GO:0030031(cell projection assembly)//GO:1900026(positive regulation of substrate adhesion-dependent cell spreading)//GO:0014041(regulation of neuron maturat…
Dhx16	ENSMUSG00000024422	protein_coding	+	chr17:35879777-35892670	16.0007	5.41429	2.95527	1.56329	0.03495	up	69192	2410006N22Rik|DBP2|Ddx16|mKIAA0577	MGI:MGI:1916442|Ensembl:ENSMUSG00000024422|Vega:OTTMUSG00000037409	17	17|17 B3	DEAH (Asp-Glu-Ala-His) box polypeptide 16	mmu03040(Spliceosome)	GO:0005654(nucleoplasm)//GO:0005737(cytoplasm)//GO:0005681(spliceosomal complex)	GO:0044822(poly(A) RNA binding)//GO:0004004(ATP-dependent RNA helicase activity)//GO:0016887(ATPase activity)	GO:0000398(mRNA splicing, via spliceosome)
Fuom	ENSMUSG00000025466	protein_coding	-	chr7:140093394-140102441	783.479	516.232	1.51769	0.601874	0.00615	up	69064	Fucu|Le51	MGI:MGI:1916314|Ensembl:ENSMUSG00000025466|Vega:OTTMUSG00000027343	7	7|7 F4	fucose mutarotase		GO:0005575(cellular_component)	GO:0016853(isomerase activity)//GO:0042806(fucose binding)//GO:0016857(racemase and epimerase activity, acting on carbohydrates and derivatives)//GO:0048029(monosaccharide binding)	GO:0005996(monosaccharide metabolic process)//GO:0060180(female mating behavior)//GO:0036065(fucosylation)//GO:0045665(negative regulation of neuron differentiation)//GO:0006004(fucose metabolic process)
Pigq	ENSMUSG00000025728	protein_coding	-	chr17:25794570-25985706	12.543	2.06013	6.08847	2.60608	0.00305	up	14755	Gpi1|Gpi1h|Gpi1p|Gpih	MGI:MGI:1333114|Ensembl:ENSMUSG00000025728|Vega:OTTMUSG00000033060	17	17|17 B	phosphatidylinositol glycan anchor biosynthesis, class Q	mmu00563(Glycosylphosphatidylinositol(GPI)-anchor biosynthesis)//mmu01100(Metabolic pathways)	GO:0016020(membrane)//GO:0016021(integral component of membrane)//GO:0000506(glycosylphosphatidylinositol-N-acetylglucosaminyltransferase (GPI-GnT) complex)	GO:0016757(transferase activity, transferring glycosyl groups)//GO:0016740(transferase activity)//GO:0017176(phosphatidylinositol N-acetylglucosaminyltransferase activity)	GO:0006506(GPI anchor biosynthetic process)
Pigr	ENSMUSG00000026417	protein_coding	+	chr1:130826683-130852249	28.0643	18.5566	1.51237	0.596809	0.01635	up	18703	-	MGI:MGI:103080|Ensembl:ENSMUSG00000026417|Vega:OTTMUSG00000022632	1	1 56.89 cM|1 E3	polymeric immunoglobulin receptor	mmu04672(Intestinal immune network for IgA production)	GO:0005886(plasma membrane)//GO:0070062(extracellular exosome)//GO:0005576(extracellular region)//GO:0055038(recycling endosome membrane)//GO:0043235(receptor complex)//GO:0030133(transport vesicle)//GO:0016020(membrane)//GO:0016021(integral component of membrane)//GO:0005615(extracellular space)	GO:0001792(polymeric immunoglobulin receptor activity)//GO:0005154(epidermal growth factor receptor binding)	GO:0043113(receptor clustering)//GO:0007173(epidermal growth factor receptor signaling pathway)//GO:0002415(immunoglobulin transcytosis in epithelial cells mediated by polymeric immunoglobulin receptor)//GO:0001580(detection of chemical stimulus involved in sensory perception of bitter taste)//GO:0038093(Fc receptor signaling pathway)
Sdcbp	ENSMUSG00000028249	protein_coding	+	chr4:6365649-6454271	19.8929	10.8053	1.84104	0.880521	0.02585	up	53378	MDA-9|Sycl|syntenin-1	MGI:MGI:1337026|Ensembl:ENSMUSG00000028249|Vega:OTTMUSG00000004316	4	4|4 A1	syndecan binding protein		GO:0005886(plasma membrane)//GO:0070062(extracellular exosome)//GO:0005576(extracellular region)//GO:0016020(membrane)//GO:1903561(extracellular vesicle)//GO:0005856(cytoskeleton)//GO:0005895(interleukin-5 receptor complex)//GO:0045121(membrane raft)//GO:0030054(cell junction)//GO:0005783(endoplasmic reticulum)//GO:0005634(nucleus)//GO:0072562(blood microparticle)//GO:0005615(extracellular space)…	GO:0047485(protein N-terminus binding)//GO:0042803(protein homodimerization activity)//GO:0046982(protein heterodimerization activity)//GO:0042802(identical protein binding)//GO:0019838(growth factor binding)//GO:0045545(syndecan binding)//GO:0042043(neurexin family protein binding)//GO:0005137(interleukin-5 receptor binding)//GO:0046875(ephrin receptor binding)//GO:0050839(cell adhesion molecule…	GO:0008284(positive regulation of cell proliferation)//GO:0007346(regulation of mitotic cell cycle)//GO:0030511(positive regulation of transforming growth factor beta receptor signaling pathway)//GO:0010862(positive regulation of pathway-restricted SMAD protein phosphorylation)//GO:0035556(intracellular signal transduction)//GO:0002091(negative regulation of receptor internalization)//GO:0007268(…
Foxp1	ENSMUSG00000030067	protein_coding	-	chr6:98925337-99666797	11.9523	3.51521	3.40015	1.7656	0.0078	up	108655	3110052D19Rik|4932443N09Rik|AI461938|AW494214	MGI:MGI:1914004|Ensembl:ENSMUSG00000030067|Vega:OTTMUSG00000022717	6	6|6 E1	forkhead box P1		GO:0005634(nucleus)	GO:0000978(RNA polymerase II core promoter proximal region sequence-specific DNA binding)//GO:0003700(transcription factor activity, sequence-specific DNA binding)//GO:0043565(sequence-specific DNA binding)//GO:0003682(chromatin binding)//GO:0046982(protein heterodimerization activity)//GO:0003705(transcription factor activity, RNA polymerase II distal enhancer sequence-specific binding)//GO:0042…	GO:0072619(interleukin-21 secretion)//GO:0055007(cardiac muscle cell differentiation)//GO:2000727(positive regulation of cardiac muscle cell differentiation)//GO:0061470(T follicular helper cell differentiation)//GO:0000122(negative regulation of transcription from RNA polymerase II promoter)//GO:0060043(regulation of cardiac muscle cell proliferation)//GO:0007519(skeletal muscle tissue developme…
Ptms	ENSMUSG00000030122	protein_coding	-	chr6:124913680-124925844	19.6748	3.79446	5.18513	2.37438	0.0079	up	69202	2610009E16Rik	MGI:MGI:1916452|Ensembl:ENSMUSG00000030122|Vega:OTTMUSG00000024455	6	6|6 F2	parathymosin				GO:0002376(immune system process)//GO:0008150(biological_process)
Dmpk	ENSMUSG00000030409	protein_coding	+	chr7:19083848-19093821	9.87939	3.76896	2.62126	1.39026	0.00655	up	13400	DM|DMK|Dm15|MDPK|MT-PK	MGI:MGI:94906|Ensembl:ENSMUSG00000030409|Vega:OTTMUSG00000024656	7	7 A3|7 9.46 cM	dystrophia myotonica-protein kinase		GO:0016529(sarcoplasmic reticulum)//GO:0005886(plasma membrane)//GO:0016020(membrane)//GO:0016021(integral component of membrane)//GO:0031307(integral component of mitochondrial outer membrane)//GO:0033017(sarcoplasmic reticulum membrane)//GO:0005739(mitochondrion)//GO:0005741(mitochondrial outer membrane)//GO:0005783(endoplasmic reticulum)//GO:0005634(nucleus)//GO:0005737(cytoplasm)	GO:0004674(protein serine/threonine kinase activity)//GO:0004672(protein kinase activity)//GO:0017020(myosin phosphatase regulator activity)//GO:0000166(nucleotide binding)//GO:0031072(heat shock protein binding)//GO:0016301(kinase activity)//GO:0046872(metal ion binding)//GO:0005515(protein binding)//GO:0005524(ATP binding)//GO:0016740(transferase activity)	GO:0006998(nuclear envelope organization)//GO:0008016(regulation of heart contraction)//GO:0010830(regulation of myotube differentiation)//GO:0016310(phosphorylation)//GO:0006468(protein phosphorylation)//GO:0006874(cellular calcium ion homeostasis)//GO:0051823(regulation of synapse structural plasticity)//GO:0010657(muscle cell apoptotic process)//GO:0014722(regulation of skeletal muscle contrac…
Vps26b	ENSMUSG00000031988	protein_coding	-	chr9:26999676-27030094	8.36847	4.30686	1.94305	0.958326	0.00075	up	69091	1810012I05Rik|2310075A12Rik|AI848392	MGI:MGI:1917656|Ensembl:ENSMUSG00000031988	9	9|9 A4	VPS26 retromer complex component B	mmu04144(Endocytosis)	GO:0005768(endosome)//GO:0030904(retromer complex)//GO:0005623(cell)//GO:0005770(late endosome)//GO:0005829(cytosol)//GO:0016020(membrane)//GO:0005622(intracellular)//GO:0005769(early endosome)//GO:0005737(cytoplasm)	GO:0008565(protein transporter activity)	GO:0042147(retrograde transport, endosome to Golgi)//GO:0006810(transport)//GO:0015031(protein transport)//GO:0006886(intracellular protein transport)
Ccs	ENSMUSG00000034108	protein_coding	-	chr19:4825365-4839322	14.0168	6.98144	2.00772	1.00556	0.02725	up	12460	Ccsd	MGI:MGI:1333783|Ensembl:ENSMUSG00000034108	19	19 A|19 4.11 cM	copper chaperone for superoxide dismutase	mmu05014(Amyotrophic lateral sclerosis (ALS))	GO:0005634(nucleus)//GO:0005737(cytoplasm)	GO:0008270(zinc ion binding)//GO:0004784(superoxide dismutase activity)//GO:0005507(copper ion binding)//GO:0019899(enzyme binding)//GO:0046872(metal ion binding)//GO:0016532(superoxide dismutase copper chaperone activity)	GO:0030001(metal ion transport)//GO:0055114(oxidation-reduction process)//GO:0019430(removal of superoxide radicals)//GO:0006801(superoxide metabolic process)//GO:0051353(positive regulation of oxidoreductase activity)
Cep85	ENSMUSG00000037443	protein_coding	-	chr4:134129857-134187112	346.328	209.513	1.65302	0.725101	0.0009	up	70012	2410030J07Rik|AI173272|AI173504|Ccdc21	MGI:MGI:1917262|Ensembl:ENSMUSG00000037443|Vega:OTTMUSG00000010361	4	4|4 D3	centrosomal protein 85		GO:0005794(Golgi apparatus)//GO:0005813(centrosome)//GO:0005730(nucleolus)//GO:0005634(nucleus)//GO:0000242(pericentriolar material)//GO:0005856(cytoskeleton)//GO:0005737(cytoplasm)//GO:0000922(spindle pole)	GO:0003674(molecular_function)	GO:0006469(negative regulation of protein kinase activity)//GO:0046602(regulation of mitotic centrosome separation)//GO:0007059(chromosome segregation)
Hexim1	ENSMUSG00000048878	protein_coding	+	chr11:103116324-103119725	18.2758	11.6973	1.5624	0.643765	0.0177	up	192231	7330426E13Rik|CLP-1|Clp1|HIS1	MGI:MGI:2385923|Ensembl:ENSMUSG00000048878|Vega:OTTMUSG00000003296	11	11|11 E1	hexamethylene bis-acetamide inducible 1		GO:0005654(nucleoplasm)//GO:0005634(nucleus)//GO:0005737(cytoplasm)	GO:0017069(snRNA binding)//GO:0005515(protein binding)//GO:0004861(cyclin-dependent protein serine/threonine kinase inhibitor activity)//GO:0097322(7SK snRNA binding)	GO:0007507(heart development)//GO:1901798(positive regulation of signal transduction by p53 class mediator)//GO:0006351(transcription, DNA-templated)//GO:0045736(negative regulation of cyclin-dependent protein serine/threonine kinase activity)//GO:0045892(negative regulation of transcription, DNA-templated)//GO:0000122(negative regulation of transcription from RNA polymerase II promoter)//GO:0006…
Prss48	ENSMUSG00000049013	protein_coding	-	chr3:85971108-86130526	39.8321	24.9095	1.59907	0.677236	0.0285	up	368202	Esspl|Gm1019	MGI:MGI:2685865|Ensembl:ENSMUSG00000049013|Vega:OTTMUSG00000028790	3	3|3 F1	protease, serine 48		GO:0005575(cellular_component)//GO:0005576(extracellular region)	GO:0008233(peptidase activity)//GO:0004252(serine-type endopeptidase activity)//GO:0016787(hydrolase activity)//GO:0008236(serine-type peptidase activity)	GO:0006508(proteolysis)
Syt12	ENSMUSG00000049303	protein_coding	-	chr19:4425458-4477447	35.31	19.3013	1.82941	0.871378	0.00525	up	171180	-	MGI:MGI:2159601|Ensembl:ENSMUSG00000049303|Vega:OTTMUSG00000028326	19	19|19 A	synaptotagmin XII		GO:0005886(plasma membrane)//GO:0016020(membrane)//GO:0016021(integral component of membrane)//GO:0045202(synapse)//GO:0030054(cell junction)//GO:0031410(cytoplasmic vesicle)//GO:0030672(synaptic vesicle membrane)	GO:0005544(calcium-dependent phospholipid binding)//GO:0019905(syntaxin binding)//GO:0005509(calcium ion binding)//GO:0030276(clathrin binding)	GO:0060291(long-term synaptic potentiation)//GO:0006906(vesicle fusion)//GO:0046928(regulation of neurotransmitter secretion)//GO:0048488(synaptic vesicle endocytosis)//GO:0048792(spontaneous exocytosis of neurotransmitter)//GO:0017158(regulation of calcium ion-dependent exocytosis)//GO:0048791(calcium ion-regulated exocytosis of neurotransmitter)
Gsg2	ENSMUSG00000050107	protein_coding	-	chr11:73090582-73147446	25.0171	11.8755	2.10661	1.07492	0.0046	up	14841	Haspin	MGI:MGI:1194498|Ensembl:ENSMUSG00000050107|Vega:OTTMUSG00000006123	11	11 B4|11 45.25 cM	germ cell associated 2, haspin		GO:0005694(chromosome)//GO:0005813(centrosome)//GO:0005819(spindle)//GO:0005634(nucleus)//GO:0005856(cytoskeleton)//GO:0005737(cytoplasm)	GO:0004674(protein serine/threonine kinase activity)//GO:0004672(protein kinase activity)//GO:0003677(DNA binding)//GO:0000166(nucleotide binding)//GO:0016301(kinase activity)//GO:0072354(histone kinase activity (H3-T3 specific))//GO:0005524(ATP binding)//GO:0016740(transferase activity)	GO:0007064(mitotic sister chromatid cohesion)//GO:2000134(negative regulation of G1/S transition of mitotic cell cycle)//GO:0016310(phosphorylation)//GO:0006468(protein phosphorylation)//GO:0071459(protein localization to chromosome, centromeric region)//GO:0016568(chromatin modification)//GO:2000751(histone H3-T3 phosphorylation involved in chromosome passenger complex localization to kinetochor…
Krr1	ENSMUSG00000063334	protein_coding	+	chr10:111972663-112002631	16.6949	8.49648	1.96492	0.974468	0.00155	up	52705	2610511F02Rik|AI255219|AI428520|D10Ertd773e|Hrb2	MGI:MGI:1289274|Ensembl:ENSMUSG00000063334|Vega:OTTMUSG00000027781	10	10 D2|10 59.97 cM	KRR1, small subunit (SSU) processome component, homolog (yeast)		GO:0030529(intracellular ribonucleoprotein complex)//GO:0045171(intercellular bridge)//GO:0016020(membrane)//GO:0005730(nucleolus)//GO:0032040(small-subunit processome)//GO:0005634(nucleus)//GO:0005737(cytoplasm)	GO:0044822(poly(A) RNA binding)//GO:0003723(RNA binding)//GO:0003676(nucleic acid binding)	GO:0006364(rRNA processing)//GO:0000462(maturation of SSU-rRNA from tricistronic rRNA transcript (SSU-rRNA, 5.8S rRNA, LSU-rRNA))//GO:0042254(ribosome biogenesis)
E130208F15Rik	ENSMUSG00000074210	protein_coding	+	chr7:30321410-30323472	45.6761	31.7339	1.43935	0.525417	0.03915	up	100217365	-	MGI:MGI:3767226	7	-	RIKEN cDNA E130208F15 gene		GO:0005575(cellular_component)	GO:0003674(molecular_function)	GO:0008150(biological_process)
Gm10787	ENSMUSG00000074919	protein_coding	+	chr10:77011994-77022214	14.6629	8.12988	1.80358	0.850861	0.02205	up	100038479	ENSMUSG00000074919	MGI:MGI:3642150|Ensembl:ENSMUSG00000074919	10	-	predicted gene 10787		GO:0005575(cellular_component)	GO:0003674(molecular_function)	GO:0008150(biological_process)
A530084C06Rik	ENSMUSG00000090863	protein_coding	-	chr13:31556133-31560970	35.8166	25.0707	1.42863	0.514628	0.03695	up
Use1	ENSMUSG00000002395	protein_coding	+	chr8:71366847-71369732	5.04033	12.1757	-2.41565	-1.27241	0.0156	down	67023	2010315L10Rik|5730403H22Rik|AV002165|D12|Ed2|Q-snare|p31	MGI:MGI:1914273|Ensembl:ENSMUSG00000002395|Vega:OTTMUSG00000022213	8	8|8 C1	unconventional SNARE in the ER 1 homolog (S. cerevisiae)	mmu04130(SNARE interactions in vesicular transport)	GO:0005783(endoplasmic reticulum)//GO:0016020(membrane)//GO:0016021(integral component of membrane)		GO:0007029(endoplasmic reticulum organization)//GO:0060628(regulation of ER to Golgi vesicle-mediated transport)//GO:0016192(vesicle-mediated transport)//GO:0006810(transport)//GO:0015031(protein transport)//GO:0071786(endoplasmic reticulum tubular network organization)
Mien1	ENSMUSG00000002580	protein_coding	-	chr11:98412469-98439046	27.0116	47.5918	-1.7619	-0.817135	0.03455	down	103742	1810046J19Rik|AI463380|Rdx12	MGI:MGI:1913678|Ensembl:ENSMUSG00000002580|Vega:OTTMUSG00000006365	11	11|11 D	migration and invasion enhancer 1		GO:0005886(plasma membrane)//GO:0070062(extracellular exosome)//GO:0016020(membrane)//GO:0005829(cytosol)//GO:0005654(nucleoplasm)//GO:0031235(intrinsic component of the cytoplasmic side of the plasma membrane)//GO:0005737(cytoplasm)	GO:0005515(protein binding)	GO:0051491(positive regulation of filopodium assembly)//GO:0030335(positive regulation of cell migration)//GO:0006915(apoptotic process)//GO:0043066(negative regulation of apoptotic process)
Mcoln1	ENSMUSG00000004567	protein_coding	+	chr8:3500456-3515303	5.16172	17.1808	-3.32849	-1.73487	0.0213	down	94178	2210015I05Rik|TRPML1|mucolipidin	MGI:MGI:1890498|Ensembl:ENSMUSG00000004567|Vega:OTTMUSG00000026357	8	8 A1.1|8 1.92 cM	mucolipin 1	mmu04142(Lysosome)	GO:0005768(endosome)//GO:0005764(lysosome)//GO:0005886(plasma membrane)//GO:0043235(receptor complex)//GO:0016020(membrane)//GO:0005770(late endosome)//GO:0005765(lysosomal membrane)//GO:0016021(integral component of membrane)//GO:0005737(cytoplasm)	GO:0072345(NAADP-sensitive calcium-release channel activity)//GO:0005261(cation channel activity)	GO:0051209(release of sequestered calcium ion into cytosol)//GO:0097352(autophagosome maturation)//GO:0006816(calcium ion transport)//GO:0006810(transport)//GO:0016197(endosomal transport)//GO:0006811(ion transport)
Cic	ENSMUSG00000005442	protein_coding	+	chr7:25267703-25294159	7.31324	17.1405	-2.34377	-1.22883	0.0464	down	71722	1200010B10Rik|mKIAA0306	MGI:MGI:1918972|Ensembl:ENSMUSG00000005442|Vega:OTTMUSG00000036029	7	7|7 A3	capicua transcriptional repressor		GO:0043234(protein complex)//GO:0005634(nucleus)	GO:0003682(chromatin binding)//GO:0005515(protein binding)//GO:0003677(DNA binding)	GO:0048286(lung alveolus development)//GO:0006351(transcription, DNA-templated)//GO:0006355(regulation of transcription, DNA-templated)//GO:0000122(negative regulation of transcription from RNA polymerase II promoter)
Pcyt1a	ENSMUSG00000005615	protein_coding	+	chr16:32430920-32475070	16.703	25.8881	-1.54991	-0.63218	0.02525	down	13026	CTalpha|Cctalpha|Ctpct|Cttalpha	MGI:MGI:88557|Ensembl:ENSMUSG00000005615|Vega:OTTMUSG00000025786	16	16 B3|16 22.69 cM	phosphate cytidylyltransferase 1, choline, alpha isoform	mmu00564(Glycerophospholipid metabolism)//mmu01100(Metabolic pathways)//mmu05231(Choline metabolism in cancer)	GO:0005886(plasma membrane)//GO:0005635(nuclear envelope)//GO:0016020(membrane)//GO:0005789(endoplasmic reticulum membrane)//GO:0042587(glycogen granule)//GO:0005783(endoplasmic reticulum)//GO:0005737(cytoplasm)	GO:0004105(choline-phosphate cytidylyltransferase activity)//GO:0031210(phosphatidylcholine binding)//GO:0042803(protein homodimerization activity)//GO:0005516(calmodulin binding)//GO:0008289(lipid binding)//GO:0003824(catalytic activity)//GO:0005515(protein binding)//GO:0016740(transferase activity)//GO:0016779(nucleotidyltransferase activity)	GO:0006629(lipid metabolic process)//GO:0006656(phosphatidylcholine biosynthetic process)//GO:0008654(phospholipid biosynthetic process)//GO:0006657(CDP-choline pathway)//GO:0009058(biosynthetic process)
Smpd4	ENSMUSG00000005899	protein_coding	+	chr16:17619353-17644828	6.68982	11.4256	-1.70792	-0.772237	0.0282	down	77626	4122402O22Rik|mKIAA1418	MGI:MGI:1924876|Ensembl:ENSMUSG00000005899|Vega:OTTMUSG00000035764	16	16|16 B1	sphingomyelin phosphodiesterase 4	mmu00600(Sphingolipid metabolism)//mmu01100(Metabolic pathways)	GO:0005783(endoplasmic reticulum)//GO:0016020(membrane)//GO:0016021(integral component of membrane)//GO:0005794(Golgi apparatus)//GO:0005802(trans-Golgi network)	GO:0004767(sphingomyelin phosphodiesterase activity)//GO:0050290(sphingomyelin phosphodiesterase D activity)//GO:0046872(metal ion binding)//GO:0016787(hydrolase activity)	GO:0006685(sphingomyelin catabolic process)//GO:0046475(glycerophospholipid catabolic process)//GO:0046513(ceramide biosynthetic process)//GO:0071356(cellular response to tumor necrosis factor)
Slc1a7	ENSMUSG00000008932	protein_coding	+	chr4:107968331-108013532	7.10898	12.4969	-1.7579	-0.813856	0.0234	down	242607	A930031E15Rik|Eaat5	MGI:MGI:2444087|Ensembl:ENSMUSG00000008932|Vega:OTTMUSG00000009321	4	4|4 C7	solute carrier family 1 (glutamate transporter), member 7	mmu04724(Glutamatergic synapse)	GO:0016020(membrane)//GO:0005886(plasma membrane)//GO:0016021(integral component of membrane)	GO:0008509(anion transmembrane transporter activity)//GO:0005313(L-glutamate transmembrane transporter activity)//GO:0015293(symporter activity)	GO:0006810(transport)//GO:0098656(anion transmembrane transport)//GO:0089711(L-glutamate transmembrane transport)
Tbrg1	ENSMUSG00000011114	protein_coding	-	chr9:37649181-37657312	6.88925	12.6454	-1.83553	-0.876195	0.02035	down	21376	AA408552|AA409675|Niam|Tb-5|mFLJ00213	MGI:MGI:1100877|Ensembl:ENSMUSG00000011114|Vega:OTTMUSG00000029970	9	9|9 A4	transforming growth factor beta regulated gene 1		GO:0043231(intracellular membrane-bounded organelle)//GO:0005634(nucleus)	GO:0003674(molecular_function)	GO:0032066(nucleolus to nucleoplasm transport)//GO:0007050(cell cycle arrest)//GO:0007049(cell cycle)//GO:0050821(protein stabilization)//GO:0008285(negative regulation of cell proliferation)//GO:0006260(DNA replication)
Nelfcd	ENSMUSG00000016253	protein_coding	+	chr2:174415803-174439039	6.0977	12.8256	-2.10335	-1.07269	0.0493	down	57314	2410003I03Rik|C77797|Th1|Th1l	MGI:MGI:1926424|Ensembl:ENSMUSG00000016253|Vega:OTTMUSG00000016459	2	2|2 H4	negative elongation factor complex member C/D, Th1l		GO:0016020(membrane)//GO:0005634(nucleus)//GO:0032021(NELF complex)		GO:0045892(negative regulation of transcription, DNA-templated)//GO:0006351(transcription, DNA-templated)//GO:0006355(regulation of transcription, DNA-templated)
Plod1	ENSMUSG00000019055	protein_coding	-	chr4:147909752-147936767	16.5196	30.2413	-1.83064	-0.872346	0.0062	down	18822	2410042F05Rik|AI854890|AV007929|Lh1|Plod	MGI:MGI:99907|Ensembl:ENSMUSG00000019055|Vega:OTTMUSG00000010675	4	4 E2|4 78.57 cM	procollagen-lysine, 2-oxoglutarate 5-dioxygenase 1	mmu00310(Lysine degradation)	GO:0005783(endoplasmic reticulum)//GO:0016020(membrane)//GO:0070062(extracellular exosome)	GO:0008475(procollagen-lysine 5-dioxygenase activity)//GO:0016705(oxidoreductase activity, acting on paired donors, with incorporation or reduction of molecular oxygen)//GO:0016491(oxidoreductase activity)//GO:0008198(ferrous iron binding)//GO:0005506(iron ion binding)//GO:0051213(dioxygenase activity)//GO:0031418(L-ascorbic acid binding)//GO:0046872(metal ion binding)//GO:0042277(peptide binding)	GO:0055114(oxidation-reduction process)//GO:0017185(peptidyl-lysine hydroxylation)//GO:0008544(epidermis development)
Psmc3ip	ENSMUSG00000019303	protein_coding	-	chr11:101087276-101095436	142.472	196.304	-1.37784	-0.462406	0.034	down	19183	C79099|GT198|HOP2|Tbpip	MGI:MGI:1098610|Ensembl:ENSMUSG00000019303|Vega:OTTMUSG00000002691	11	11|11 D	proteasome (prosome, macropain) 26S subunit, ATPase 3, interacting protein		GO:0005634(nucleus)	GO:0046966(thyroid hormone receptor binding)//GO:0042803(protein homodimerization activity)//GO:0030374(ligand-dependent nuclear receptor transcription coactivator activity)//GO:0050681(androgen receptor binding)//GO:0030331(estrogen receptor binding)//GO:0050692(DBD domain binding)//GO:0003677(DNA binding)//GO:0035259(glucocorticoid receptor binding)	GO:0051321(meiotic cell cycle)//GO:0006310(DNA recombination)//GO:0045944(positive regulation of transcription from RNA polymerase II promoter)
Tmem101	ENSMUSG00000020921	protein_coding	-	chr11:102152545-102156404	31.9834	46.9397	-1.46763	-0.553487	0.04415	down	76547	2610511E22Rik	MGI:MGI:1923797|Ensembl:ENSMUSG00000020921|Vega:OTTMUSG00000002493	11	11|11 D	transmembrane protein 101		GO:0016020(membrane)//GO:0016021(integral component of membrane)//GO:0005575(cellular_component)	GO:0004871(signal transducer activity)	GO:0043123(positive regulation of I-kappaB kinase/NF-kappaB signaling)
Naa35	ENSMUSG00000021555	protein_coding	+	chr13:59585258-59634798	9.40107	19.7612	-2.10201	-1.07177	0.03205	down	78689	A330021G12Rik|A330027C19Rik|AI158944|C030004C14Rik|Mak10	MGI:MGI:1925939|Ensembl:ENSMUSG00000021555|Vega:OTTMUSG00000035355	13	13|13 B3	N(alpha)-acetyltransferase 35, NatC auxiliary subunit		GO:0005844(polysome)//GO:0031417(NatC complex)//GO:0005737(cytoplasm)	GO:0005515(protein binding)	GO:0048659(smooth muscle cell proliferation)//GO:0043066(negative regulation of apoptotic process)
Dimt1	ENSMUSG00000021692	protein_coding	+	chr13:106725161-107022126	7.06301	12.9781	-1.83748	-0.877725	0.0222	down	66254	1500031M22Rik|AV111347|Dimt1l	MGI:MGI:1913504|Ensembl:ENSMUSG00000021692	13	13|13 D1	DIM1 dimethyladenosine transferase 1-like (S. cerevisiae)		GO:0005730(nucleolus)//GO:0005634(nucleus)//GO:0005759(mitochondrial matrix)//GO:0005737(cytoplasm)	GO:0034807(4,5-dihydroxybenzo(a)pyrene methyltransferase activity)//GO:0043827(tRNA (adenine-57, 58-N(1)-) methyltransferase activity)//GO:0016274(protein-arginine N-methyltransferase activity)//GO:0008172(S-methyltransferase activity)//GO:0051995(Se-methyltransferase activity)//GO:0043777(cobalt-precorrin-7 C15-methyltransferase activity)//GO:0043803(hydroxyneurosporene-O-methyltransferase activ…	GO:0006364(rRNA processing)//GO:0000154(rRNA modification)//GO:0032259(methylation)
Psmd6	ENSMUSG00000021737	protein_coding	-	chr14:14112183-14120984	5.91323	15.108	-2.55496	-1.3533	0.0197	down	66413	2400006A19Rik	MGI:MGI:1913663|Ensembl:ENSMUSG00000021737|Vega:OTTMUSG00000027779	14	14|14 A1	proteasome (prosome, macropain) 26S subunit, non-ATPase, 6	mmu03050(Proteasome)//mmu05169(Epstein-Barr virus infection)	GO:0005838(proteasome regulatory particle)//GO:0070062(extracellular exosome)//GO:0022624(proteasome accessory complex)//GO:0000502(proteasome complex)		GO:0043161(proteasome-mediated ubiquitin-dependent protein catabolic process)
2700060E02Rik	ENSMUSG00000021807	protein_coding	-	chr14:19751256-19823823	6.89165	16.3797	-2.37673	-1.24898	0.00365	down	68045	-	MGI:MGI:1915295|Ensembl:ENSMUSG00000021807	14	14|14 A3	RIKEN cDNA 2700060E02 gene		GO:0005654(nucleoplasm)//GO:0005634(nucleus)//GO:0005856(cytoskeleton)//GO:0005737(cytoplasm)//GO:0072669(tRNA-splicing ligase complex)	GO:0044822(poly(A) RNA binding)//GO:0003723(RNA binding)//GO:0000993(RNA polymerase II core binding)//GO:0042802(identical protein binding)	GO:0006388(tRNA splicing, via endonucleolytic cleavage and ligation)//GO:0006351(transcription, DNA-templated)//GO:0006355(regulation of transcription, DNA-templated)//GO:0045944(positive regulation of transcription from RNA polymerase II promoter)
Glyr1	ENSMUSG00000022536	protein_coding	-	chr16:5013905-5049910	7.0153	15.5191	-2.21218	-1.14547	5e-05	down	74022	2810419J22Rik|3930401K13Rik|AW545332|Npac	MGI:MGI:1921272|Ensembl:ENSMUSG00000022536	16	16 A1|16 2.49 cM	glyoxylate reductase 1 homolog (Arabidopsis)		GO:0005654(nucleoplasm)//GO:0005634(nucleus)//GO:0005794(Golgi apparatus)//GO:0005737(cytoplasm)	GO:0004616(phosphogluconate dehydrogenase (decarboxylating) activity)//GO:0051287(NAD binding)//GO:0043883(malolactic enzyme activity)//GO:0008748(N-ethylmaleimide reductase activity)//GO:0016491(oxidoreductase activity)//GO:0043826(sulfur oxygenase reductase activity)//GO:0043914(NADPH:sulfur oxidoreductase activity)//GO:0035064(methylated histone binding)//GO:0043738(reduced coenzyme F420 dehyd…	GO:0055114(oxidation-reduction process)
Rogdi	ENSMUSG00000022540	protein_coding	-	chr16:5008729-5013517	28.7975	53.2527	-1.84922	-0.886913	0.0007	down	66049	0610011C19Rik|AU020118|C76152|Lzf	MGI:MGI:1913299|Ensembl:ENSMUSG00000022540|Vega:OTTMUSG00000055592	16	16 A1|16 2.49 cM	rogdi homolog		GO:0005622(intracellular)//GO:0005634(nucleus)//GO:0005635(nuclear envelope)	GO:0003674(molecular_function)	GO:0007420(brain development)//GO:0042475(odontogenesis of dentin-containing tooth)//GO:0008284(positive regulation of cell proliferation)//GO:0022008(neurogenesis)//GO:0030097(hemopoiesis)
Adck5	ENSMUSG00000022550	protein_coding	+	chr15:76576357-76607591	6.33983	13.6129	-2.14721	-1.10246	0.01355	down	268822	A230108P17	MGI:MGI:2679274|Ensembl:ENSMUSG00000022550|Vega:OTTMUSG00000034304	15	15|15 D3	aarF domain containing kinase 5		GO:0016020(membrane)//GO:0016021(integral component of membrane)//GO:0005739(mitochondrion)	GO:0004674(protein serine/threonine kinase activity)//GO:0008545(JUN kinase kinase activity)//GO:0004704(NF-kappaB-inducing kinase activity)//GO:0016301(kinase activity)//GO:0004675(transmembrane receptor protein serine/threonine kinase activity)//GO:0004698(calcium-dependent protein kinase C activity)//GO:0019912(cyclin-dependent protein kinase activating kinase activity)//GO:0003674(molecular_f…	GO:0016310(phosphorylation)//GO:0008150(biological_process)
Parp9	ENSMUSG00000022906	protein_coding	+	chr16:35926510-36037131	7.21138	11.9417	-1.65595	-0.727657	0.03135	down	80285	ARTD9|AW214463|BC003281|Bagl|Bal|PARP-9	MGI:MGI:1933117|Ensembl:ENSMUSG00000022906|Vega:OTTMUSG00000023901	16	16|16 B3	poly (ADP-ribose) polymerase family, member 9		GO:0005654(nucleoplasm)//GO:0005634(nucleus)//GO:0005739(mitochondrion)//GO:0005737(cytoplasm)//GO:0016020(membrane)	GO:0003950(NAD+ ADP-ribosyltransferase activity)//GO:0016740(transferase activity)	GO:0006302(double-strand break repair)//GO:0006281(DNA repair)//GO:0060330(regulation of response to interferon-gamma)//GO:0006974(cellular response to DNA damage stimulus)
Csf1r	ENSMUSG00000024621	protein_coding	+	chr18:61105571-61177050	9.92597	15.0419	-1.51541	-0.599707	0.0221	down	12978	AI323359|CD115|CSF-1R|Csfmr|Fim-2|Fim2|Fms|M-CSF-R|M-CSFR	MGI:MGI:1339758|Ensembl:ENSMUSG00000024621|Vega:OTTMUSG00000014918	18	18 34.41 cM|18 D	colony stimulating factor 1 receptor	mmu04014(Ras signaling pathway)//mmu04015(Rap1 signaling pathway)//mmu04060(Cytokine-cytokine receptor interaction)//mmu04144(Endocytosis)//mmu04151(PI3K-Akt signaling pathway)//mmu04380(Osteoclast differentiation)//mmu04640(Hematopoietic cell lineage)//mmu05200(Pathways in cancer)//mmu05202(Transcriptional misregulation in cancer)	GO:0016020(membrane)//GO:0005886(plasma membrane)//GO:0016021(integral component of membrane)//GO:0009986(cell surface)//GO:1990682(CSF1-CSF1R complex)	GO:0019903(protein phosphatase binding)//GO:0004713(protein tyrosine kinase activity)//GO:0042803(protein homodimerization activity)//GO:0004672(protein kinase activity)//GO:0004714(transmembrane receptor protein tyrosine kinase activity)//GO:0000166(nucleotide binding)//GO:0016301(kinase activity)//GO:0019955(cytokine binding)//GO:0005011(macrophage colony-stimulating factor receptor activity)//…	GO:0007169(transmembrane receptor protein tyrosine kinase signaling pathway)//GO:0016310(phosphorylation)//GO:0030097(hemopoiesis)//GO:0008285(negative regulation of cell proliferation)//GO:0043066(negative regulation of apoptotic process)//GO:0090197(positive regulation of chemokine secretion)//GO:0030316(osteoclast differentiation)//GO:0038145(macrophage colony-stimulating factor signaling path…
Tmem80	ENSMUSG00000025505	protein_coding	+	chr7:141327738-141337156	32.0039	50.2934	-1.57148	-0.65212	0.0192	down	71448	5530601I19Rik	MGI:MGI:1918698|Ensembl:ENSMUSG00000025505|Vega:OTTMUSG00000032934	7	7|7 F5	transmembrane protein 80		GO:0016020(membrane)//GO:0016021(integral component of membrane)//GO:0035869(ciliary transition zone)	GO:0003674(molecular_function)	GO:0008150(biological_process)
Tgm4	ENSMUSG00000025787	protein_coding	+	chr9:123034738-123113205	22.8723	33.047	-1.44485	-0.530919	0.02925	down	331046	9530008N10Rik|Eapa1|TGP	MGI:MGI:3027002|Ensembl:ENSMUSG00000025787|Vega:OTTMUSG00000023752	9	9|9 F4	transglutaminase 4 (prostate)		GO:0005794(Golgi apparatus)//GO:0070062(extracellular exosome)//GO:0005576(extracellular region)//GO:0005737(cytoplasm)//GO:0031012(extracellular matrix)	GO:0003810(protein-glutamine gamma-glutamyltransferase activity)//GO:0003674(molecular_function)//GO:0046872(metal ion binding)//GO:0016746(transferase activity, transferring acyl groups)//GO:0016740(transferase activity)	GO:0018149(peptide cross-linking)//GO:0042628(mating plug formation)
Uimc1	ENSMUSG00000025878	protein_coding	-	chr13:55027879-55100300	225.281	373.133	-1.6563	-0.72796	0.00165	down	20184	9430016E08Rik|D330018D10Rik|D630032M02Rik|RIP110|Rxrip110	MGI:MGI:103185|Ensembl:ENSMUSG00000025878|Vega:OTTMUSG00000032667	13	13|13 B2	ubiquitin interaction motif containing 1		GO:0005634(nucleus)//GO:0070531(BRCA1-A complex)	GO:0070530(K63-linked polyubiquitin binding)//GO:0042393(histone binding)//GO:0046965(retinoid X receptor binding)	GO:0031572(G2 DNA damage checkpoint)//GO:0006974(cellular response to DNA damage stimulus)//GO:0016568(chromatin modification)//GO:0045739(positive regulation of DNA repair)//GO:0070537(histone H2A K63-linked deubiquitination)//GO:0006351(transcription, DNA-templated)//GO:0010212(response to ionizing radiation)//GO:0006302(double-strand break repair)//GO:0045892(negative regulation of transcripti…
Gsta3	ENSMUSG00000025934	protein_coding	+	chr1:21240588-21265361	2.78099	10.6275	-3.82148	-1.93413	0.00885	down	14859	Gst2-3	MGI:MGI:95856|Ensembl:ENSMUSG00000025934|Vega:OTTMUSG00000026333	1	1 A4|1 6.5 cM	glutathione S-transferase, alpha 3	mmu00480(Glutathione metabolism)//mmu00980(Metabolism of xenobiotics by cytochrome P450)//mmu00982(Drug metabolism - cytochrome P450)//mmu05204(Chemical carcinogenesis)	GO:0070062(extracellular exosome)//GO:0005737(cytoplasm)	GO:0016740(transferase activity)//GO:0004364(glutathione transferase activity)	GO:0046223(aflatoxin catabolic process)//GO:0008152(metabolic process)
Coq4	ENSMUSG00000026798	protein_coding	+	chr2:29759311-29797935	4.95565	14.6028	-2.9467	-1.5591	0.00655	down	227683	A330041N06|D2Ertd97e	MGI:MGI:1098826|Ensembl:ENSMUSG00000026798|Vega:OTTMUSG00000012685	2	2 B|2 20.62 cM	coenzyme Q4		GO:0016020(membrane)//GO:0005743(mitochondrial inner membrane)//GO:0005739(mitochondrion)	GO:0003674(molecular_function)	GO:0006744(ubiquinone biosynthetic process)
Duoxa1	ENSMUSG00000027224	protein_coding	-	chr2:122298899-122313730	8.60599	18.4046	-2.13858	-1.09665	0.00115	down	213696	BC019755|Nip|Nip1	MGI:MGI:2384861|Ensembl:ENSMUSG00000027224|Vega:OTTMUSG00000015567	2	2|2 E5	dual oxidase maturation factor 1		GO:0016020(membrane)//GO:0005886(plasma membrane)//GO:0005789(endoplasmic reticulum membrane)//GO:0016021(integral component of membrane)	GO:0005515(protein binding)	GO:0045666(positive regulation of neuron differentiation)//GO:0050727(regulation of inflammatory response)//GO:2000379(positive regulation of reactive oxygen species metabolic process)//GO:0042743(hydrogen peroxide metabolic process)//GO:0006810(transport)//GO:0015031(protein transport)//GO:2000609(regulation of thyroid hormone generation)
Hdc	ENSMUSG00000027360	protein_coding	-	chr2:126593666-126619299	7.61395	18.2489	-2.39677	-1.26109	0.015	down	15186	AW108189|Hdc-a|Hdc-c|Hdc-e|Hdc-s	MGI:MGI:96062|Ensembl:ENSMUSG00000027360|Vega:OTTMUSG00000015753	2	2 E5-G|2 61.76 cM	histidine decarboxylase	mmu00340(Histidine metabolism)//mmu01100(Metabolic pathways)	GO:0030425(dendrite)//GO:0043025(neuronal cell body)//GO:0005829(cytosol)	GO:0030170(pyridoxal phosphate binding)//GO:0016829(lyase activity)//GO:0016831(carboxy-lyase activity)//GO:0004398(histidine decarboxylase activity)//GO:0003824(catalytic activity)//GO:0016597(amino acid binding)	GO:0019752(carboxylic acid metabolic process)//GO:0001694(histamine biosynthetic process)//GO:0006548(histidine catabolic process)//GO:0006547(histidine metabolic process)//GO:0001692(histamine metabolic process)//GO:0006520(cellular amino acid metabolic process)//GO:0042423(catecholamine biosynthetic process)
Kcnab1	ENSMUSG00000027827	protein_coding	+	chr3:65109383-65378223	25.8372	39.2238	-1.51812	-0.602282	0.01455	down	16497	Akr8a8|Kvbeta1.1|mKv(beta)1	MGI:MGI:109155|Ensembl:ENSMUSG00000027827|Vega:OTTMUSG00000034877	3	3 E1|3 30.15 cM	potassium voltage-gated channel, shaker-related subfamily, beta member 1		GO:0044224(juxtaparanode region of axon)//GO:0005886(plasma membrane)//GO:0008076(voltage-gated potassium channel complex)//GO:0043204(perikaryon)//GO:0016020(membrane)//GO:0030424(axon)//GO:0016021(integral component of membrane)//GO:0005829(cytosol)//GO:0034705(potassium channel complex)//GO:1990635(proximal dendrite)//GO:0032839(dendrite cytoplasm)//GO:0031234(extrinsic component of cytoplasmi…	GO:0032442(phenylcoumaran benzylic ether reductase activity)//GO:0034840(3-hydroxymenthone dehydrogenase activity)//GO:0005244(voltage-gated ion channel activity)//GO:0000252(C-3 sterol dehydrogenase (C-4 sterol decarboxylase) activity)//GO:0018453(2-hydroxytetrahydrofuran dehydrogenase activity)//GO:0016229(steroid dehydrogenase activity)//GO:0004448(isocitrate dehydrogenase activity)//GO:001915…	GO:0055114(oxidation-reduction process)//GO:1901379(regulation of potassium ion transmembrane transport)//GO:0034765(regulation of ion transmembrane transport)//GO:0006813(potassium ion transport)//GO:1902260(negative regulation of delayed rectifier potassium channel activity)//GO:1902259(regulation of delayed rectifier potassium channel activity)//GO:0055085(transmembrane transport)//GO:0006810(…
Tas1r3	ENSMUSG00000029072	protein_coding	-	chr4:155847401-155863362	13.1969	20.0449	-1.5189	-0.603028	0.04425	down	83771	Sac|T1r3	MGI:MGI:1933547|Ensembl:ENSMUSG00000029072|Vega:OTTMUSG00000010892	4	4 E2|4 87.65 cM	taste receptor, type 1, member 3	mmu04742(Taste transduction)//mmu04973(Carbohydrate digestion and absorption)	GO:0016020(membrane)//GO:0005886(plasma membrane)//GO:0005887(integral component of plasma membrane)//GO:0016021(integral component of membrane)//GO:1903767(sweet taste receptor complex)	GO:0008527(taste receptor activity)//GO:0004871(signal transducer activity)//GO:0004930(G-protein coupled receptor activity)//GO:0005515(protein binding)//GO:0033041(sweet taste receptor activity)	GO:0050916(sensory perception of sweet taste)//GO:0050917(sensory perception of umami taste)//GO:0050909(sensory perception of taste)//GO:0001582(detection of chemical stimulus involved in sensory perception of sweet taste)//GO:0007186(G-protein coupled receptor signaling pathway)//GO:0050896(response to stimulus)//GO:0007165(signal transduction)
Kcnip4	ENSMUSG00000029088	protein_coding	-	chr5:48389501-49524904	12.9885	21.359	-1.64445	-0.717606	0.01125	down	80334	AV032399|Calp|Calp250|KChIP4|KChIP4a	MGI:MGI:1933131|Ensembl:ENSMUSG00000029088|Vega:OTTMUSG00000042185	5	5|5 B3	Kv channel interacting protein 4		GO:0005886(plasma membrane)//GO:0008076(voltage-gated potassium channel complex)//GO:0016020(membrane)//GO:0030425(dendrite)//GO:0005829(cytosol)//GO:0005737(cytoplasm)//GO:0043025(neuronal cell body)	GO:0005244(voltage-gated ion channel activity)//GO:0046872(metal ion binding)//GO:0005267(potassium channel activity)//GO:0005509(calcium ion binding)//GO:0015459(potassium channel regulator activity)	GO:0071805(potassium ion transmembrane transport)//GO:0034765(regulation of ion transmembrane transport)//GO:0006813(potassium ion transport)//GO:0072659(protein localization to plasma membrane)//GO:0006810(transport)//GO:1901379(regulation of potassium ion transmembrane transport)//GO:0006811(ion transport)
Fam69a	ENSMUSG00000029270	protein_coding	-	chr5:107900501-107987085	49.038	69.39	-1.41503	-0.500829	0.0293	down	67266	2900024C23Rik|AI315274	MGI:MGI:1914516|Ensembl:ENSMUSG00000029270|Vega:OTTMUSG00000028903	5	5|5 E5	family with sequence similarity 69, member A		GO:0005783(endoplasmic reticulum)//GO:0016020(membrane)//GO:0016021(integral component of membrane)//GO:0005575(cellular_component)	GO:0005515(protein binding)	GO:0008150(biological_process)
Ccdc77	ENSMUSG00000030177	protein_coding	-	chr6:120324321-120444574	16.8195	33.7169	-2.00464	-1.00334	0.0099	down	67200	2400002C23Rik|2700091N06Rik|AV168274	MGI:MGI:1914450|Ensembl:ENSMUSG00000030177|Vega:OTTMUSG00000023918	6	6|6 F1	coiled-coil domain containing 77		GO:0005813(centrosome)//GO:0016020(membrane)	GO:0003674(molecular_function)	GO:0008150(biological_process)
Camk1	ENSMUSG00000030272	protein_coding	-	chr6:113326971-113343984	6.84504	12.0131	-1.755	-0.811475	0.0245	down	52163	AI505105|CaMKIalpha|D6Ertd263e	MGI:MGI:1098535|Ensembl:ENSMUSG00000030272|Vega:OTTMUSG00000022452	6	6 E3|6 52.75 cM	calcium/calmodulin-dependent protein kinase I	mmu04921(Oxytocin signaling pathway)//mmu04925(Aldosterone synthesis and secretion)	GO:0005634(nucleus)//GO:0005737(cytoplasm)	GO:0004674(protein serine/threonine kinase activity)//GO:0004672(protein kinase activity)//GO:0005516(calmodulin binding)//GO:0004683(calmodulin-dependent protein kinase activity)//GO:0000166(nucleotide binding)//GO:0016301(kinase activity)//GO:0003824(catalytic activity)//GO:0005515(protein binding)//GO:0005524(ATP binding)//GO:0016740(transferase activity)	GO:0010976(positive regulation of neuron projection development)//GO:0008152(metabolic process)//GO:0016310(phosphorylation)//GO:0046827(positive regulation of protein export from nucleus)//GO:0032091(negative regulation of protein binding)//GO:0060143(positive regulation of syncytium formation by plasma membrane fusion)//GO:0071902(positive regulation of protein serine/threonine kinase activity)…
Sec13	ENSMUSG00000030298	protein_coding	-	chr6:113728066-113740743	6.7223	17.0782	-2.54053	-1.34513	0.033	down	110379	1110003H02Rik|Sec13l1|Sec13r	MGI:MGI:99832|Ensembl:ENSMUSG00000030298|Vega:OTTMUSG00000023506	6	6 E3|6 52.84 cM	SEC13 homolog, nuclear pore and COPII coat complex component	mmu03013(RNA transport)//mmu04141(Protein processing in endoplasmic reticulum)	GO:0031080(nuclear pore outer ring)//GO:0005635(nuclear envelope)//GO:0043234(protein complex)//GO:0016020(membrane)//GO:0000776(kinetochore)//GO:0005829(cytosol)//GO:0043231(intracellular membrane-bounded organelle)//GO:0070062(extracellular exosome)//GO:0005643(nuclear pore)//GO:0031410(cytoplasmic vesicle)//GO:0005783(endoplasmic reticulum)//GO:0005654(nucleoplasm)//GO:0005634(nucleus)//GO:006…		GO:0051028(mRNA transport)//GO:0016192(vesicle-mediated transport)//GO:0006810(transport)//GO:0006888(ER to Golgi vesicle-mediated transport)//GO:0015031(protein transport)//GO:0032008(positive regulation of TOR signaling)
Carkd	ENSMUSG00000031505	protein_coding	+	chr8:11497505-11550771	7.19926	15.2219	-2.11437	-1.08023	0.00565	down	69225	0710008K08Rik|2810407E01Rik	MGI:MGI:1913353|Ensembl:ENSMUSG00000031505|Vega:OTTMUSG00000042282	8	8|8 A2	carbohydrate kinase domain containing		GO:0005783(endoplasmic reticulum)//GO:0005739(mitochondrion)//GO:0005829(cytosol)	GO:0005524(ATP binding)//GO:0000166(nucleotide binding)//GO:0047453(ATP-dependent NAD(P)H-hydrate dehydratase activity)//GO:0016829(lyase activity)//GO:0052855(ADP-dependent NAD(P)H-hydrate dehydratase activity)	GO:0008150(biological_process)
Nr3c2	ENSMUSG00000031618	protein_coding	+	chr8:76605225-77245012	0.535538	9.36599	-17.4889	-4.12837	0.0009	down	110784	MR|Mlr	MGI:MGI:99459|Ensembl:ENSMUSG00000031618|Vega:OTTMUSG00000022950	8	8 C1|8 36.34 cM	nuclear receptor subfamily 3, group C, member 2	mmu04960(Aldosterone-regulated sodium reabsorption)	GO:0005783(endoplasmic reticulum)//GO:0016020(membrane)//GO:0005634(nucleus)//GO:0043235(receptor complex)//GO:0005737(cytoplasm)	GO:0008270(zinc ion binding)//GO:0003700(transcription factor activity, sequence-specific DNA binding)//GO:0017082(mineralocorticoid receptor activity)//GO:0003707(steroid hormone receptor activity)//GO:0042803(protein homodimerization activity)//GO:0042562(hormone binding)//GO:0008289(lipid binding)//GO:0005496(steroid binding)//GO:0043565(sequence-specific DNA binding)//GO:0046982(protein heter…	GO:0006883(cellular sodium ion homeostasis)//GO:0043401(steroid hormone mediated signaling pathway)//GO:0007588(excretion)//GO:0006351(transcription, DNA-templated)//GO:0042127(regulation of cell proliferation)//GO:0031959(mineralocorticoid receptor signaling pathway)//GO:0006355(regulation of transcription, DNA-templated)
Rab3a	ENSMUSG00000031840	protein_coding	+	chr8:70754678-70760921	6.66668	14.2735	-2.14101	-1.09829	0.0219	down	19339	-	MGI:MGI:97843|Ensembl:ENSMUSG00000031840|Vega:OTTMUSG00000016949	8	8 B3.3|8 34.15 cM	RAB3A, member RAS oncogene family	mmu04721(Synaptic vesicle cycle)//mmu04911(Insulin secretion)	GO:0005768(endosome)//GO:0005886(plasma membrane)//GO:0016020(membrane)//GO:0001669(acrosomal vesicle)//GO:0043234(protein complex)//GO:0030424(axon)//GO:0005829(cytosol)//GO:0008021(synaptic vesicle)//GO:0043229(intracellular organelle)//GO:1903561(extracellular vesicle)//GO:0043195(terminal bouton)	GO:0051020(GTPase binding)//GO:0031489(myosin V binding)//GO:0003924(GTPase activity)//GO:0030742(GTP-dependent protein binding)//GO:0001671(ATPase activator activity)//GO:0000166(nucleotide binding)//GO:0005525(GTP binding)//GO:0005515(protein binding)//GO:0008022(protein C-terminus binding)//GO:0051117(ATPase binding)	GO:0048790(maintenance of presynaptic active zone structure)//GO:0016188(synaptic vesicle maturation)//GO:0007274(neuromuscular synaptic transmission)//GO:0016079(synaptic vesicle exocytosis)//GO:0017157(regulation of exocytosis)//GO:0007005(mitochondrion organization)//GO:1900271(regulation of long-term synaptic potentiation)//GO:0006810(transport)//GO:0036465(synaptic vesicle recycling)//GO:003…
Gtf2a2	ENSMUSG00000033543	protein_coding	+	chr9:70012549-70022866	6.01197	11.619	-1.93264	-0.950576	0.0243	down	235459	TFIIA-gamma|TfIIg|Tfiia2	MGI:MGI:1933289|Ensembl:ENSMUSG00000033543|Vega:OTTMUSG00000030858	9	9|9 D	general transcription factor II A, 2	mmu03022(Basal transcription factors)//mmu05203(Viral carcinogenesis)	GO:0005654(nucleoplasm)//GO:0005634(nucleus)//GO:0030054(cell junction)//GO:0005672(transcription factor TFIIA complex)	GO:0042803(protein homodimerization activity)//GO:0046982(protein heterodimerization activity)//GO:0008134(transcription factor binding)//GO:0001103(RNA polymerase II repressing transcription factor binding)//GO:0017025(TBP-class protein binding)//GO:0003713(transcription coactivator activity)	GO:0006367(transcription initiation from RNA polymerase II promoter)//GO:0006351(transcription, DNA-templated)//GO:0006366(transcription from RNA polymerase II promoter)//GO:0051091(positive regulation of sequence-specific DNA binding transcription factor activity)//GO:0051123(RNA polymerase II transcriptional preinitiation complex assembly)//GO:0006355(regulation of transcription, DNA-templated)…
Exoc3	ENSMUSG00000034152	protein_coding	-	chr13:74169804-74208700	10.9943	18.8936	-1.71848	-0.781137	0.00275	down	211446	2810050O03Rik|E430013E20Rik|Sec6|Sec6l1	MGI:MGI:2443972|Ensembl:ENSMUSG00000034152	13	13|13 C1	exocyst complex component 3	mmu04530(Tight junction)	GO:0000145(exocyst)	GO:0000149(SNARE binding)	GO:0006810(transport)//GO:0051601(exocyst localization)//GO:0015031(protein transport)//GO:0006887(exocytosis)
Rasl10a	ENSMUSG00000034209	protein_coding	+	chr11:5054131-5065327	4.40138	9.5814	-2.17691	-1.12228	0.0438	down	75668	2210403B10Rik|AI852688	MGI:MGI:1922918|Ensembl:ENSMUSG00000034209|Vega:OTTMUSG00000005072	11	11|11 A1	RAS-like, family 10, member A		GO:0005634(nucleus)//GO:0005886(plasma membrane)//GO:0005575(cellular_component)//GO:0016020(membrane)	GO:0000166(nucleotide binding)//GO:0005525(GTP binding)	GO:0007264(small GTPase mediated signal transduction)//GO:0008150(biological_process)//GO:0007165(signal transduction)
Acot11	ENSMUSG00000034853	protein_coding	-	chr4:106733888-106804998	0.284645	13.5547	-47.6198	-5.57349	0.0008	down	329910	1110020M10Rik|2010309H15Rik|AW060409|BFIT|BFIT1|Thea|Them1|mKIAA0707	MGI:MGI:1913736|Ensembl:ENSMUSG00000034853|Vega:OTTMUSG00000008201	4	4|4 C7	acyl-CoA thioesterase 11		GO:0070062(extracellular exosome)//GO:0005737(cytoplasm)//GO:0005829(cytosol)	GO:0016289(CoA hydrolase activity)//GO:0047617(acyl-CoA hydrolase activity)//GO:0052689(carboxylic ester hydrolase activity)//GO:0034946(3-isopropylbut-3-enoyl-CoA thioesterase activity)//GO:0008289(lipid binding)//GO:0016787(hydrolase activity)//GO:0034869(2,4,4-trimethyl-3-oxopentanoyl-CoA thioesterase activity)//GO:0044466(glutaryl-CoA hydrolase activity)//GO:0034843(2-oxoglutaryl-CoA thioeste…	GO:0035556(intracellular signal transduction)//GO:0006631(fatty acid metabolic process)//GO:0006637(acyl-CoA metabolic process)
1810046K07Rik	ENSMUSG00000036027	protein_coding	-	chr9:51289685-51328917	2.53164	14.169	-5.59679	-2.4846	0.00965	down	69809	-	MGI:MGI:1917059|Ensembl:ENSMUSG00000036027|Vega:OTTMUSG00000042657	9	9|9 B	RIKEN cDNA 1810046K07 gene		GO:0005575(cellular_component)	GO:0003674(molecular_function)	GO:0008150(biological_process)
Arhgef26	ENSMUSG00000036885	protein_coding	+	chr3:62338343-62462221	7.19877	11.9597	-1.66135	-0.732355	0.01175	down	622434	4631416L12Rik|8430436L14Rik|AI303572|AW491953|SGEF	MGI:MGI:1918053|Ensembl:ENSMUSG00000036885|Vega:OTTMUSG00000031219	3	3|3 E1	Rho guanine nucleotide exchange factor (GEF) 26	mmu05100(Bacterial invasion of epithelial cells)	GO:0005575(cellular_component)	GO:0003674(molecular_function)	GO:0097178(ruffle assembly)//GO:0001886(endothelial cell morphogenesis)
Elf2	ENSMUSG00000037174	protein_coding	-	chr3:51255664-51340658	2.40518	8.61708	-3.58273	-1.84106	0.00825	down	69257	2610036A20Rik|A230104O07Rik|AW111824|BB183398|EU32|NERF|NERF-1A|NERF-1B|NERF-2	MGI:MGI:1916507|Ensembl:ENSMUSG00000037174|Vega:OTTMUSG00000051593	3	3|3 C	E74-like factor 2		GO:0005654(nucleoplasm)//GO:0005634(nucleus)//GO:0005737(cytoplasm)	GO:0000981(RNA polymerase II transcription factor activity, sequence-specific DNA binding)//GO:0005515(protein binding)//GO:0003677(DNA binding)	GO:0006357(regulation of transcription from RNA polymerase II promoter)//GO:0045893(positive regulation of transcription, DNA-templated)//GO:0006351(transcription, DNA-templated)//GO:0006355(regulation of transcription, DNA-templated)//GO:0030154(cell differentiation)
Cct8l1	ENSMUSG00000038044	protein_coding	+	chr5:25516066-25518021	5.3241	10.513	-1.97461	-0.98157	0.01075	down	242891	Gm443	MGI:MGI:2685289|Ensembl:ENSMUSG00000038044|Vega:OTTMUSG00000053841	5	5|5 A3	chaperonin containing TCP1, subunit 8 (theta)-like 1		GO:0005575(cellular_component)	GO:0003674(molecular_function)	GO:0008150(biological_process)
2410017I17Rik	ENSMUSG00000038311	protein_coding	+	chr17:36141757-36162573	48.84	74.6947	-1.52938	-0.612943	0.01645	down	675325	-	MGI:MGI:1916967|Ensembl:ENSMUSG00000038311	17	17|17 B1	RIKEN cDNA 2410017I17 gene		GO:0005575(cellular_component)	GO:0003674(molecular_function)	GO:0008150(biological_process)
Rtel1	ENSMUSG00000038685	protein_coding	+	chr2:181319738-181356616	12.3744	25.1469	-2.03217	-1.02302	0.00505	down	269400	AI451565|AW540478|Rtel	MGI:MGI:2139369|Ensembl:ENSMUSG00000038685|Vega:OTTMUSG00000016649	2	2|2 H4	regulator of telomere elongation helicase 1		GO:0005634(nucleus)	GO:0003676(nucleic acid binding)//GO:0051536(iron-sulfur cluster binding)//GO:0008026(ATP-dependent helicase activity)//GO:0005524(ATP binding)//GO:0016818(hydrolase activity, acting on acid anhydrides, in phosphorus-containing anhydrides)//GO:0004386(helicase activity)//GO:0000166(nucleotide binding)//GO:0051539(4 iron, 4 sulfur cluster binding)//GO:0004003(ATP-dependent DNA helicase activity)//…	GO:1904355(positive regulation of telomere capping)//GO:0000723(telomere maintenance)//GO:1902990(mitotic telomere maintenance via semi-conservative replication)//GO:0032508(DNA duplex unwinding)//GO:1904506(negative regulation of telomere maintenance in response to DNA damage)//GO:0043247(telomere maintenance in response to DNA damage)//GO:1904430(negative regulation of t-circle formation)//GO:0…
Ciz1	ENSMUSG00000039205	protein_coding	+	chr2:32308470-32381938	5.76209	10.8066	-1.87547	-0.907249	0.0448	down	68379	0610038H21Rik|2900056O04Rik|LSFR1|ZNF356	MGI:MGI:1920234|Ensembl:ENSMUSG00000039205|Vega:OTTMUSG00000012950	2	2|2 B	CDKN1A interacting zinc finger protein 1		GO:0005623(cell)//GO:0005634(nucleus)	GO:0030332(cyclin binding)	GO:0051457(maintenance of protein location in nucleus)//GO:0032298(positive regulation of DNA-dependent DNA replication initiation)
Arid4b	ENSMUSG00000039219	protein_coding	+	chr13:14050928-14199603	8.24569	32.8272	-3.98114	-1.99318	0.00185	down	94246	BCAA|BRCAA1|RBBP1L1|Rbp1l1|SAP180	MGI:MGI:2137512|Ensembl:ENSMUSG00000039219|Vega:OTTMUSG00000018144	13	13 A1|13 5.29 cM	AT rich interactive domain 4B (RBP1-like)		GO:0005634(nucleus)	GO:0005515(protein binding)//GO:0003677(DNA binding)//GO:0044212(transcription regulatory region DNA binding)	GO:0006349(regulation of gene expression by genetic imprinting)//GO:0034773(histone H4-K20 trimethylation)//GO:0006351(transcription, DNA-templated)//GO:0007283(spermatogenesis)//GO:0097368(establishment of Sertoli cell barrier)//GO:0045944(positive regulation of transcription from RNA polymerase II promoter)//GO:0036124(histone H3-K9 trimethylation)//GO:0006355(regulation of transcription, DNA-t…
D2Wsu81e	ENSMUSG00000039660	protein_coding	-	chr2:30171492-30178459	41.7881	62.7678	-1.50205	-0.586932	0.0324	down	227695	9930028P05|AL033358	MGI:MGI:106544|Ensembl:ENSMUSG00000039660|Vega:OTTMUSG00000016747	2	2 B|2 21.29 cM	DNA segment, Chr 2, Wayne State University 81, expressed		GO:0005575(cellular_component)//GO:0000776(kinetochore)//GO:0000775(chromosome, centromeric region)//GO:0005694(chromosome)	GO:0034807(4,5-dihydroxybenzo(a)pyrene methyltransferase activity)//GO:0043827(tRNA (adenine-57, 58-N(1)-) methyltransferase activity)//GO:0016274(protein-arginine N-methyltransferase activity)//GO:0008172(S-methyltransferase activity)//GO:0051995(Se-methyltransferase activity)//GO:0043777(cobalt-precorrin-7 C15-methyltransferase activity)//GO:0043803(hydroxyneurosporene-O-methyltransferase activ…	GO:0007049(cell cycle)//GO:0051301(cell division)//GO:0032259(methylation)//GO:0008150(biological_process)
Gramd1b	ENSMUSG00000040111	protein_coding	-	chr9:40293232-40533620	2.49895	13.0108	-5.20652	-2.38032	0.0007	down	235283	3222402H23|A930008A22Rik|AI593249|mKIAA1201	MGI:MGI:1925037|Ensembl:ENSMUSG00000040111|Vega:OTTMUSG00000031780	9	9|9 B	GRAM domain containing 1B		GO:0016020(membrane)//GO:0016021(integral component of membrane)	GO:0003674(molecular_function)	GO:0008150(biological_process)
Vprbp	ENSMUSG00000040325	protein_coding	+	chr9:106821873-106891979	30.4028	44.0832	-1.44997	-0.536021	0.01875	down	321006	AI447437|B930007L02Rik|mKIAA0800	MGI:MGI:2445220|Ensembl:ENSMUSG00000040325|Vega:OTTMUSG00000032620	9	9|9 F1	Vpr (HIV-1) binding protein		GO:0005730(nucleolus)//GO:0005634(nucleus)//GO:0008180(COP9 signalosome)//GO:0005737(cytoplasm)	GO:0004674(protein serine/threonine kinase activity)//GO:1990244(histone kinase activity (H2A-T120 specific))//GO:0005524(ATP binding)//GO:0000166(nucleotide binding)//GO:0016301(kinase activity)//GO:0016740(transferase activity)	GO:0035212(cell competition in a multicellular organism)//GO:1990245(histone H2A-T120 phosphorylation)//GO:0016310(phosphorylation)//GO:0033151(V(D)J recombination)//GO:0006351(transcription, DNA-templated)//GO:0016567(protein ubiquitination)//GO:0016568(chromatin modification)//GO:0016032(viral process)//GO:0000122(negative regulation of transcription from RNA polymerase II promoter)//GO:0006355…
Inpp5f	ENSMUSG00000042105	protein_coding	+	chr7:128611327-128696425	28.867	44.6814	-1.54784	-0.630255	0.00805	down	101490	5830435P03Rik|AI115354|AW561896|SAC2|cI-27|hSAC2|mKIAA0966	MGI:MGI:2141867|Ensembl:ENSMUSG00000042105|Vega:OTTMUSG00000029375	7	7|7 F3	inositol polyphosphate-5-phosphatase F		GO:0005768(endosome)//GO:0055037(recycling endosome)//GO:0016020(membrane)//GO:0030425(dendrite)//GO:0030424(axon)//GO:0045334(clathrin-coated endocytic vesicle)//GO:0005905(clathrin-coated pit)//GO:0005769(early endosome)//GO:0005737(cytoplasm)//GO:0043025(neuronal cell body)	GO:0034596(phosphatidylinositol phosphate 4-phosphatase activity)//GO:0008934(inositol monophosphate 1-phosphatase activity)//GO:0042803(protein homodimerization activity)//GO:0052832(inositol monophosphate 3-phosphatase activity)//GO:0052834(inositol monophosphate phosphatase activity)//GO:0052833(inositol monophosphate 4-phosphatase activity)//GO:0042578(phosphoric ester hydrolase activity)//GO…	GO:0072583(clathrin-mediated endocytosis)//GO:0046856(phosphatidylinositol dephosphorylation)//GO:0001921(positive regulation of receptor recycling)//GO:0014898(cardiac muscle hypertrophy in response to stress)//GO:0048681(negative regulation of axon regeneration)//GO:0001933(negative regulation of protein phosphorylation)//GO:0042518(negative regulation of tyrosine phosphorylation of Stat3 prote…
Cux2	ENSMUSG00000042589	protein_coding	-	chr5:121858386-122055654	4.29544	8.34927	-1.94375	-0.958845	0.03045	down	13048	1700051K22Rik|Cutl2|Cux-2|ENSMUSG00000072641	MGI:MGI:107321|Ensembl:ENSMUSG00000042589|Vega:OTTMUSG00000024684	5	5 F|5 62.02 cM	cut-like homeobox 2		GO:0005634(nucleus)//GO:0070062(extracellular exosome)	GO:0043565(sequence-specific DNA binding)//GO:0000978(RNA polymerase II core promoter proximal region sequence-specific DNA binding)//GO:0000977(RNA polymerase II regulatory region sequence-specific DNA binding)//GO:0003677(DNA binding)//GO:0001078(transcriptional repressor activity, RNA polymerase II core promoter proximal region sequence-specific binding)	GO:0071310(cellular response to organic substance)//GO:0050890(cognition)//GO:0010628(positive regulation of gene expression)//GO:0007614(short-term memory)//GO:0006351(transcription, DNA-templated)//GO:2000463(positive regulation of excitatory postsynaptic potential)//GO:0045892(negative regulation of transcription, DNA-templated)//GO:0051965(positive regulation of synapse assembly)//GO:0000122(…
Gpr151	ENSMUSG00000042816	protein_coding	-	chr18:42578019-42579652	7.57137	12.8992	-1.70368	-0.768658	0.03435	down	240239	C130082O03Rik|GalRL|PGR7|nGPCR-2037	MGI:MGI:2441887|Ensembl:ENSMUSG00000042816	18	18|18 B3	G protein-coupled receptor 151		GO:0016020(membrane)//GO:0005886(plasma membrane)//GO:0005575(cellular_component)//GO:0016021(integral component of membrane)	GO:0004871(signal transducer activity)//GO:0003674(molecular_function)//GO:0004930(G-protein coupled receptor activity)	GO:0007186(G-protein coupled receptor signaling pathway)//GO:0008150(biological_process)//GO:0007165(signal transduction)
Fam89a	ENSMUSG00000043068	protein_coding	-	chr8:124740256-124751809	8.4601	14.2407	-1.68328	-0.751272	0.0485	down	69627	2310031A18Rik	MGI:MGI:1916877|Ensembl:ENSMUSG00000043068	8	8|8 E2	family with sequence similarity 89, member A		GO:0005575(cellular_component)	GO:0003674(molecular_function)	GO:0008150(biological_process)
Fam221b	ENSMUSG00000043633	protein_coding	-	chr4:43659621-43692668	45.1669	70.8565	-1.56877	-0.649635	0.003	down	242408	4930412F15Rik	MGI:MGI:2441678|Ensembl:ENSMUSG00000043633|Vega:OTTMUSG00000007048	4	4|4 B1	family with sequence similarity 221, member B		GO:0005575(cellular_component)	GO:0003674(molecular_function)	GO:0008150(biological_process)
Naalad2	ENSMUSG00000043943	protein_coding	-	chr9:18321950-18402995	4.6393	8.59573	-1.85281	-0.889714	0.0421	down	72560	2700022G20Rik|D9Ertd285e|Folh1b|GCP3|GCPIII|NAADALASE2|NAALADASE2	MGI:MGI:1919810|Ensembl:ENSMUSG00000043943|Vega:OTTMUSG00000036485	9	9 7.02 cM|9 A3	N-acetylated alpha-linked acidic dipeptidase 2		GO:0016020(membrane)//GO:0005886(plasma membrane)//GO:0016021(integral component of membrane)	GO:0008237(metallopeptidase activity)//GO:0008233(peptidase activity)//GO:0016805(dipeptidase activity)//GO:0050129(N-formylglutamate deformylase activity)//GO:0004180(carboxypeptidase activity)//GO:0003824(catalytic activity)//GO:0046872(metal ion binding)//GO:0016787(hydrolase activity)	GO:0006508(proteolysis)//GO:0008152(metabolic process)//GO:0042135(neurotransmitter catabolic process)
Taf9b	ENSMUSG00000047242	protein_coding	-	chrX:106206882-106221158	4.94836	9.80745	-1.98196	-0.986928	0.00695	down	407786	BC066223|Taf9l	MGI:MGI:3039562|Ensembl:ENSMUSG00000047242|Vega:OTTMUSG00000018278	X	X|X D	TATA-box binding protein associated factor 9B	mmu03022(Basal transcription factors)//mmu05168(Herpes simplex infection)	GO:0033276(transcription factor TFTC complex)//GO:0005634(nucleus)//GO:0005669(transcription factor TFIID complex)	GO:0003674(molecular_function)//GO:0046982(protein heterodimerization activity)	GO:0000122(negative regulation of transcription from RNA polymerase II promoter)//GO:0006351(transcription, DNA-templated)//GO:0030307(positive regulation of cell growth)//GO:0006352(DNA-templated transcription, initiation)//GO:0043066(negative regulation of apoptotic process)//GO:0006355(regulation of transcription, DNA-templated)//GO:0050821(protein stabilization)
Tssk6	ENSMUSG00000047654	protein_coding	+	chr8:69887787-69903516	5.79852	10.9185	-1.88298	-0.913021	0.04055	down	83984	Sstk|TSK-6|TSSK-6	MGI:MGI:2148775|Ensembl:ENSMUSG00000047654|Vega:OTTMUSG00000050077	8	8|8 C1	testis-specific serine kinase 6		GO:0005634(nucleus)//GO:0005737(cytoplasm)	GO:0004674(protein serine/threonine kinase activity)//GO:0004672(protein kinase activity)//GO:0000287(magnesium ion binding)//GO:0000166(nucleotide binding)//GO:0016301(kinase activity)//GO:0046872(metal ion binding)//GO:0005524(ATP binding)//GO:0016740(transferase activity)	GO:0016310(phosphorylation)//GO:0006468(protein phosphorylation)//GO:0007283(spermatogenesis)//GO:0030154(cell differentiation)//GO:0035092(sperm chromatin condensation)//GO:0007275(multicellular organism development)//GO:0035556(intracellular signal transduction)
Stx19	ENSMUSG00000047854	protein_coding	+	chr16:62793684-62847040	8.22718	17.577	-2.13646	-1.09522	0.00035	down	68159	A030009B12Rik	MGI:MGI:1915409|Ensembl:ENSMUSG00000047854|Vega:OTTMUSG00000024089	16	16|16 C1.3	syntaxin 19	mmu04130(SNARE interactions in vesicular transport)	GO:0016020(membrane)//GO:0005886(plasma membrane)//GO:0031201(SNARE complex)//GO:0008021(synaptic vesicle)//GO:0016021(integral component of membrane)	GO:0000149(SNARE binding)//GO:0005484(SNAP receptor activity)	GO:0048278(vesicle docking)//GO:0016192(vesicle-mediated transport)//GO:0006886(intracellular protein transport)//GO:0031629(synaptic vesicle fusion to presynaptic active zone membrane)
Arf1	ENSMUSG00000048076	protein_coding	-	chr11:59211411-59228270	4.98527	9.47328	-1.90025	-0.926192	0.02105	down	11840	-	MGI:MGI:99431|Ensembl:ENSMUSG00000048076|Vega:OTTMUSG00000006340	11	11|11 B2	ADP-ribosylation factor 1	mmu04072(Phospholipase D signaling pathway)//mmu04144(Endocytosis)//mmu05134(Legionellosis)	GO:0005886(plasma membrane)//GO:0070062(extracellular exosome)//GO:0005802(trans-Golgi network)//GO:0043005(neuron projection)//GO:0016020(membrane)//GO:0012505(endomembrane system)//GO:0005794(Golgi apparatus)//GO:0005770(late endosome)//GO:0005829(cytosol)//GO:0045202(synapse)//GO:0030137(COPI-coated vesicle)//GO:0030017(sarcomere)//GO:0030054(cell junction)//GO:0000139(Golgi membrane)//GO:0005…	GO:0042803(protein homodimerization activity)//GO:0019003(GDP binding)//GO:0000287(magnesium ion binding)//GO:0000166(nucleotide binding)//GO:1990583(phospholipase D activator activity)//GO:0005525(GTP binding)//GO:0044822(poly(A) RNA binding)//GO:0005515(protein binding)	GO:0050714(positive regulation of protein secretion)//GO:0007015(actin filament organization)//GO:1902824(positive regulation of late endosome to lysosome transport)//GO:0016192(vesicle-mediated transport)//GO:0097212(lysosomal membrane organization)//GO:0006810(transport)//GO:0045956(positive regulation of calcium ion-dependent exocytosis)//GO:0055108(Golgi to transport vesicle transport)//GO:00…
Pde5a	ENSMUSG00000053965	protein_coding	+	chr3:122729157-122859374	5.98965	22.9788	-3.83642	-1.93976	5e-05	down	242202	Cgbpde|Cn5n|PDE5a2|Pde5|Pde5a1	MGI:MGI:2651499|Ensembl:ENSMUSG00000053965|Vega:OTTMUSG00000052456	3	3|3 G1	phosphodiesterase 5A, cGMP-specific	mmu00230(Purine metabolism)//mmu04022(cGMP-PKG signaling pathway)	GO:0005829(cytosol)	GO:0052712(inositol phosphosphingolipid phospholipase activity)//GO:0047555(3',5'-cyclic-GMP phosphodiesterase activity)//GO:0004115(3',5'-cyclic-AMP phosphodiesterase activity)//GO:0004117(calmodulin-dependent cyclic-nucleotide phosphodiesterase activity)//GO:0030553(cGMP binding)//GO:0044688(7,8-dihydro-D-neopterin 2',3'-cyclic phosphate phosphodiesterase activity)//GO:0052714(mannosyl-inositol…	GO:0046069(cGMP catabolic process)//GO:0055119(relaxation of cardiac muscle)//GO:0008152(metabolic process)//GO:0060282(positive regulation of oocyte development)//GO:0055118(negative regulation of cardiac muscle contraction)//GO:0030823(regulation of cGMP metabolic process)//GO:0043065(positive regulation of apoptotic process)//GO:0007614(short-term memory)//GO:0046068(cGMP metabolic process)//G…
1700034H15Rik	ENSMUSG00000055833	protein_coding	-	chr1:191890232-191913247	18.5559	31.1455	-1.67847	-0.747148	0.01175	down	98736	4930557M11Rik|BB016121	MGI:MGI:1921515|Ensembl:ENSMUSG00000055833	1	1|1 H6	RIKEN cDNA 1700034H15 gene		GO:0005575(cellular_component)	GO:0003674(molecular_function)	GO:0008150(biological_process)
Sphk2	ENSMUSG00000057342	protein_coding	-	chr7:45705087-45720835	24.6001	52.591	-2.13783	-1.09615	0.0275	down	56632	C76851	MGI:MGI:1861380|Ensembl:ENSMUSG00000057342	7	7|7 B4	sphingosine kinase 2	mmu00600(Sphingolipid metabolism)//mmu01100(Metabolic pathways)//mmu04020(Calcium signaling pathway)//mmu04071(Sphingolipid signaling pathway)//mmu04370(VEGF signaling pathway)//mmu04666(Fc gamma R-mediated phagocytosis)//mmu05152(Tuberculosis)	GO:0005765(lysosomal membrane)//GO:0016020(membrane)//GO:0005764(lysosome)//GO:0005829(cytosol)	GO:0005524(ATP binding)//GO:0038036(sphingosine-1-phosphate receptor activity)//GO:0000166(nucleotide binding)//GO:0016301(kinase activity)//GO:0005515(protein binding)//GO:0008481(sphinganine kinase activity)//GO:0016740(transferase activity)//GO:0017050(D-erythro-sphingosine kinase activity)	GO:0006670(sphingosine metabolic process)//GO:0008284(positive regulation of cell proliferation)//GO:0007420(brain development)//GO:0046512(sphingosine biosynthetic process)//GO:0008283(cell proliferation)//GO:0006669(sphinganine-1-phosphate biosynthetic process)//GO:0016310(phosphorylation)//GO:0001568(blood vessel development)//GO:0043066(negative regulation of apoptotic process)
Gm5148	ENSMUSG00000058174	protein_coding	-	chr3:37714189-37724490	24.7891	68.7476	-2.77329	-1.4716	5e-05	down	381438	EG381438	MGI:MGI:3646006|Ensembl:ENSMUSG00000058174|Vega:OTTMUSG00000021984	3	3 B|3	predicted gene 5148		GO:0005575(cellular_component)	GO:0003674(molecular_function)	GO:0008150(biological_process)
Prmt7	ENSMUSG00000060098	protein_coding	+	chr8:106210935-106425889	15.2031	26.451	-1.73984	-0.798954	0.01405	down	214572	4933402B05Rik|BC006705	MGI:MGI:2384879|Ensembl:ENSMUSG00000060098|Vega:OTTMUSG00000020645	8	8|8 D3	protein arginine N-methyltransferase 7		GO:0005730(nucleolus)//GO:0005634(nucleus)//GO:0005737(cytoplasm)//GO:0005829(cytosol)	GO:0016277([myelin basic protein]-arginine N-methyltransferase activity)//GO:0035242(protein-arginine omega-N asymmetric methyltransferase activity)//GO:0044020(histone methyltransferase activity (H4-R3 specific))//GO:0008469(histone-arginine N-methyltransferase activity)//GO:0035243(protein-arginine omega-N symmetric methyltransferase activity)//GO:0008168(methyltransferase activity)//GO:0043021…	GO:0006349(regulation of gene expression by genetic imprinting)//GO:0035246(peptidyl-arginine N-methylation)//GO:0018216(peptidyl-arginine methylation)//GO:0016568(chromatin modification)//GO:0000387(spliceosomal snRNP assembly)//GO:0034969(histone arginine methylation)//GO:0006351(transcription, DNA-templated)//GO:0030154(cell differentiation)//GO:0032259(methylation)//GO:0043046(DNA methylation…
Brpf3	ENSMUSG00000063952	protein_coding	+	chr17:28801089-28838789	3.08907	9.38439	-3.03793	-1.60309	0.04465	down	268936	AI413466|AW493400|mKIAA1286	MGI:MGI:2146836|Ensembl:ENSMUSG00000063952|Vega:OTTMUSG00000017315	17	17|17 A3.3	bromodomain and PHD finger containing, 3		GO:0070776(MOZ/MORF histone acetyltransferase complex)	GO:0003674(molecular_function)	GO:0043966(histone H3 acetylation)
Gng5	ENSMUSG00000068523	protein_coding	+	chr3:146499833-146505572	5.58497	13.6607	-2.44598	-1.29041	0.0099	down	14707	G(y)5	MGI:MGI:109164|Ensembl:ENSMUSG00000068523|Vega:OTTMUSG00000029572	3	3|3 H2	guanine nucleotide binding protein (G protein), gamma 5	mmu04014(Ras signaling pathway)//mmu04062(Chemokine signaling pathway)//mmu04151(PI3K-Akt signaling pathway)//mmu04713(Circadian entrainment)//mmu04723(Retrograde endocannabinoid signaling)//mmu04724(Glutamatergic synapse)//mmu04725(Cholinergic synapse)//mmu04726(Serotonergic synapse)//mmu04727(GABAergic synapse)//mmu04728(Dopaminergic synapse)//mmu05032(Morphine addiction)//mmu05034(Alcoholism)/…	GO:0016020(membrane)//GO:0005739(mitochondrion)//GO:0070062(extracellular exosome)//GO:0031680(G-protein beta/gamma-subunit complex)	GO:0030165(PDZ domain binding)	GO:0072513(positive regulation of secondary heart field cardioblast proliferation)//GO:2000179(positive regulation of neural precursor cell proliferation)
4933422H20Rik	ENSMUSG00000070332	protein_coding	+	chr11:115440544-115448270	31.1441	46.7728	-1.50182	-0.586711	0.0176	down
Rabepk	ENSMUSG00000070953	protein_coding	-	chr2:34777555-34799912	7.43835	15.7971	-2.12374	-1.08661	0.00155	down	227746	8430412M01Rik|9530020D24Rik|AV073337|C87311|Rab9p40	MGI:MGI:2139530|Ensembl:ENSMUSG00000070953|Vega:OTTMUSG00000012015	2	2|2 B	Rab9 effector protein with kelch motifs		GO:0005768(endosome)//GO:0005886(plasma membrane)//GO:0043231(intracellular membrane-bounded organelle)//GO:0005737(cytoplasm)//GO:0016020(membrane)
Gm6034	ENSMUSG00000073407	protein_coding	+	chr17:36042960-36058645	116.511	176.13	-1.51171	-0.596179	0.00605	down	547347	EG547347|H2-gs14-2	MGI:MGI:3646212|Ensembl:ENSMUSG00000073407|Vega:OTTMUSG00000037518	17	17 B1|17	predicted gene 6034		GO:0005575(cellular_component)	GO:0003674(molecular_function)	GO:0008150(biological_process)
Il4i1	ENSMUSG00000074141	protein_coding	+	chr7:44812255-44840809	6.94852	16.3786	-2.35713	-1.23703	0.0086	down	14204	Fig1|Fig1-ps|LAAO|LAO	MGI:MGI:109552|Ensembl:ENSMUSG00000074141|Vega:OTTMUSG00000029474	7	7 B4|7 28.93 cM	interleukin 4 induced 1	mmu00250(Alanine, aspartate and glutamate metabolism)//mmu00270(Cysteine and methionine metabolism)//mmu00280(Valine, leucine and isoleucine degradation)//mmu00350(Tyrosine metabolism)//mmu00360(Phenylalanine metabolism)//mmu00380(Tryptophan metabolism)//mmu00400(Phenylalanine, tyrosine and tryptophan biosynthesis)//mmu01100(Metabolic pathways)	GO:0005764(lysosome)	GO:0001716(L-amino-acid oxidase activity)	GO:0009072(aromatic amino acid family metabolic process)
2410076I21Rik	ENSMUSG00000074269	protein_coding	-	chr9:58582239-58741559	9.50022	25.2713	-2.66008	-1.41147	0.00735	down
Eif5a	ENSMUSG00000078812	protein_coding	-	chr11:69916713-69921958	5.42451	9.87916	-1.82121	-0.864896	0.02645	down	276770	AA410058|D19Wsu54e|Eif4d|Eif5a1|eIF-4D|eIF-5A|eIF-5A-1|eIF-5A1	MGI:MGI:106248|Ensembl:ENSMUSG00000078812|Vega:OTTMUSG00000006023	11	11|11 B3	eukaryotic translation initiation factor 5A		GO:0070062(extracellular exosome)//GO:0016020(membrane)//GO:0030425(dendrite)//GO:0005783(endoplasmic reticulum)//GO:0005643(nuclear pore)//GO:0005642(annulate lamellae)//GO:0005634(nucleus)//GO:0005737(cytoplasm)//GO:0043025(neuronal cell body)	GO:0043022(ribosome binding)//GO:0003723(RNA binding)//GO:0047485(protein N-terminus binding)//GO:0017070(U6 snRNA binding)//GO:0044822(poly(A) RNA binding)//GO:0003746(translation elongation factor activity)	GO:0006406(mRNA export from nucleus)//GO:0006414(translational elongation)//GO:0008284(positive regulation of cell proliferation)//GO:0045905(positive regulation of translational termination)//GO:0015031(protein transport)//GO:0010666(positive regulation of cardiac muscle cell apoptotic process)//GO:0051028(mRNA transport)//GO:0007204(positive regulation of cytosolic calcium ion concentration)//G…
Gm11175	ENSMUSG00000080058	protein_coding	-	chr8:70697738-70700616	658.196	946.307	-1.43773	-0.52379	0.0189	down	100303737	ENSMUSG00000080058	MGI:MGI:3809055	8	8|8	predicted gene 11175		GO:0005575(cellular_component)	GO:0003674(molecular_function)	GO:0008150(biological_process)
Gm5475	ENSMUSG00000087444	protein_coding	+	chr15:100387897-100428150	8.25964	26.5748	-3.21743	-1.68591	5e-05	down	432982	EG432982	MGI:MGI:3646320|Ensembl:ENSMUSG00000087444|Vega:OTTMUSG00000033274	15	15 F1|15	predicted gene 5475		GO:0005575(cellular_component)	GO:0003674(molecular_function)	GO:0008150(biological_process)
Tmem189	ENSMUSG00000090213	protein_coding	-	chr2:167553313-167690418	28.7582	58.0551	-2.01873	-1.01345	0.00015	down	407243	AI840826|Kua	MGI:MGI:2142624|Ensembl:ENSMUSG00000090213|Vega:OTTMUSG00000001145	2	2|2 H3	transmembrane protein 189		GO:0005783(endoplasmic reticulum)//GO:0016020(membrane)//GO:0016021(integral component of membrane)//GO:0005737(cytoplasm)	GO:0031625(ubiquitin protein ligase binding)//GO:0061630(ubiquitin protein ligase activity)	GO:0016567(protein ubiquitination)
A730015C16Rik	ENSMUSG00000090551	protein_coding	-	chr4:108834600-108862127	28.7873	42.1863	-1.46545	-0.55134	0.0462	down	100049569	ENSMUSG00000053880	MGI:MGI:3704235	4	-	RIKEN cDNA A730015C16 gene		GO:0005575(cellular_component)	GO:0003674(molecular_function)	GO:0008150(biological_process)
AC163993.1	ENSMUSG00000095556	protein_coding	-	chr19:28835048-28967800	35.2004	63.7986	-1.81244	-0.857933	0.0018	down
B230322F03Rik	ENSMUSG00000097509	protein_coding	+	chr7:35547184-35556935	29.7021	43.1182	-1.45169	-0.53773	0.0476	down	100306959	ENSMUSG00000058100	MGI:MGI:3704291	7	-	RIKEN cDNA B230322F03 gene
A130051J06Rik	ENSMUSG00000097643	protein_coding	-	chr15:95787855-95975472	61.5917	106.21	-1.72442	-0.786112	0.0032	down	791370	ENSMUSG00000053098	MGI:MGI:3642574	15	-	RIKEN cDNA A130051J0 gene		GO:0005575(cellular_component)	GO:0003674(molecular_function)	GO:0008150(biological_process)
A230020J21Rik	ENSMUSG00000097845	protein_coding	+	chr1:190629485-191475270	202.537	320.798	-1.5839	-0.66348	0.01385	down	100125339	ENSMUSG00000066596	MGI:MGI:3704207|Ensembl:ENSMUSG00000097845	1	-	RIKEN cDNA A230020J21 gene
